# Supplementary material for: A Novel Risk Model Identified Based on Pyroptosis-Related lncRNA Predicts Overall Survival and Associates With the Immune Landscape of GC Patients
Source: Front Genet. 2022 Feb 7;13:843538. doi: 10.3389/fgene.2022.843538 (PMC8859253; doi:10.3389/fgene.2022.843538)
Supplement: Supplementary file 2 [file DataSheet1.ZIP]

Archive with 6 entries (6 files):
- Supplementary table 2.txt
- Supplementary table 3.txt
- Supplementary table 4.txt
- Supplementary table 5.txt
- Supplementary table 6.doc
- Supplementary table 1.txt
