# Supplementary material for: A Novel Risk Model Identified Based on Pyroptosis-Related lncRNA Predicts Overall Survival and Associates With the Immune Landscape of GC Patients
Source: Front Genet. 2022 Feb 7;13:843538. doi: 10.3389/fgene.2022.843538 (PMC8859253; doi:10.3389/fgene.2022.843538)
Supplement: Supplementary file 2 [file DataSheet1.ZIP › Supplementary table 2.txt]

id	HR	HR.95L	HR.95H	pvalue
LINC01094	1.92047606	1.297531706	2.842495702	0.001106698
AP000892.3	1.12465651	1.041712159	1.214205148	0.002652057
HAGLR	1.149992501	1.049199824	1.26046795	0.002824822
AP001318.2	0.661180146	0.495243538	0.882715577	0.005014712
ZNF667-AS1	1.288100367	1.073041505	1.546261302	0.006600417
ACTA2-AS1	1.153657582	1.037057367	1.283367593	0.008556122
LINC01235	1.387810063	1.082705031	1.778893341	0.009673298
AP002840.2	0.501882291	0.292663064	0.860668343	0.012237236
AC104083.1	1.046102169	1.009355271	1.084186885	0.013498375
AC018752.1	1.559307048	1.088754966	2.233228363	0.015352922
BOLA3-AS1	1.30832355	1.051211636	1.628321504	0.01606919
AP003392.1	0.622682764	0.41942992	0.924430532	0.018787494
AP000695.1	1.36885083	1.053201461	1.77910178	0.018898658
AC005332.4	0.616404906	0.411012126	0.924437464	0.019287229
AC091057.1	0.563698433	0.345883798	0.918678254	0.02142925
PTOV1-AS2	0.759257012	0.599900698	0.960944389	0.021939294
AC147067.2	1.531013402	1.042989479	2.247387998	0.029638345
UBL7-AS1	0.477638984	0.243906736	0.935353419	0.031172511
MIR100HG	1.122413634	1.00979862	1.247587728	0.032296592
AC245041.2	1.096726324	1.007461795	1.193899993	0.03304031
AP003071.4	1.186286781	1.012562921	1.389816176	0.034472731
PART1	1.359433135	1.021049338	1.80995999	0.035500738
RRN3P2	1.539078835	1.026368621	2.307907327	0.036990358
AC129510.1	0.483767854	0.244105746	0.958729325	0.037458464
AL121772.1	0.522222268	0.283069199	0.963425545	0.037597767
AL355488.1	0.698247785	0.496660851	0.981655728	0.038782757
AC116914.2	0.697159766	0.493884427	0.984100152	0.040257843
Z94721.1	0.60780489	0.374024428	0.987707638	0.044442577
AP000695.2	1.241009694	1.004578488	1.533085846	0.045249849
FENDRR	1.089893653	1.001514193	1.186072232	0.046039494
AC053503.4	1.111903882	1.001505387	1.234471885	0.046794164
BCAR4	1.249077815	1.00283391	1.555786429	0.047119544
AL353804.1	0.569791461	0.326135324	0.995483427	0.048170014
AP003071.3	1.286793494	1.001767511	1.65291595	0.048405927
AL354696.1	0.691477676	0.474667832	1.007317842	0.05460838
AC087286.2	1.569553736	0.989697371	2.489143652	0.055371622
AC005586.1	0.759903944	0.573505017	1.006885707	0.055853959
AC040169.1	1.172593848	0.99245263	1.385432706	0.061353389
AP002954.1	1.372521749	0.974761087	1.932592485	0.069745956
AC022150.2	0.760341278	0.565287989	1.022697936	0.070053201
AC125257.1	1.036433935	0.996835069	1.07760585	0.071785496
LINC01871	0.951769351	0.901124973	1.005260008	0.076409032
AC093278.2	1.277649685	0.965560531	1.690612514	0.086399645
AC037198.2	1.381788796	0.954282469	2.000812485	0.086860674
AL357079.1	0.610361775	0.346329228	1.075685983	0.087707676
AL136531.1	0.691779492	0.451415291	1.060129942	0.090671381
AC091057.4	0.569842005	0.297017669	1.093267992	0.090697501
AP001107.5	1.552808767	0.930931112	2.590111164	0.091835314
AC068768.1	0.590941541	0.319406409	1.093315269	0.093785253
AL117382.2	0.613428392	0.345814587	1.088139153	0.094698746
AL133371.2	1.149692964	0.975923611	1.354403046	0.095222815
AL031670.1	0.618918871	0.351799294	1.088861107	0.095992997
FAM83A-AS1	1.118201568	0.98032165	1.27547397	0.096121025
AC004687.1	0.805170587	0.623537985	1.039711597	0.096634203
AC037198.1	1.368917804	0.940670691	1.992127502	0.10091137
MAGI2-AS3	1.319436651	0.943934159	1.844316217	0.104740895
HNF4A-AS1	0.685232663	0.432967279	1.084478725	0.106584697
PSMA3-AS1	0.846596586	0.690786157	1.037550872	0.108550753
AC080162.1	0.648700927	0.382250761	1.100881767	0.108758843
AC015726.1	0.565616347	0.281818681	1.13520456	0.108893122
LINC00578	1.148039613	0.967154114	1.362755877	0.114523796
SERTAD4-AS1	1.058689882	0.986267025	1.136430842	0.114684228
AC008770.3	0.60034022	0.318043818	1.133203538	0.115445612
AL049840.2	1.395445931	0.919087982	2.118697431	0.117828412
AC010789.1	1.109041639	0.972909487	1.264221775	0.121397971
RAD51-AS1	0.820916948	0.639402681	1.053959666	0.121679777
CCDC18-AS1	0.792581354	0.587354278	1.069516689	0.128410645
BAIAP2-DT	0.890876455	0.764463354	1.038193465	0.138897616
LINC01943	0.668480449	0.391837676	1.140436815	0.139465862
AP000759.1	1.101078712	0.968983133	1.251182079	0.139744146
AC124798.1	0.899480903	0.78122111	1.035642642	0.140750831
THAP9-AS1	0.922438727	0.828433583	1.02711095	0.140971879
AL670729.1	1.274601123	0.922568673	1.760961617	0.141219216
AC093752.3	0.738272744	0.491743578	1.108396062	0.143308148
AC007991.2	0.927253677	0.837857172	1.026188484	0.14424066
AP001271.1	0.719972482	0.461784616	1.122515469	0.147080398
LINC00265	0.879868599	0.739449717	1.04695253	0.149097568
MIR194-2HG	0.889142264	0.75772039	1.043358441	0.149912936
AP002761.4	1.066980898	0.976801046	1.1654863	0.150153488
AC026369.2	1.345790889	0.894213774	2.025414021	0.154479363
LINC00174	0.855884	0.690324799	1.061148929	0.155947505
AC004816.1	1.063620379	0.976628446	1.158361007	0.156556292
AL359962.1	0.843420297	0.666306764	1.067613051	0.156788866
TPT1-AS1	0.765116609	0.528022224	1.108671945	0.157126885
AC024075.2	0.798692435	0.583944508	1.092414772	0.159494379
OSER1-DT	0.848999692	0.673961609	1.069497829	0.164649819
AC092287.1	1.282194782	0.902305527	1.822025256	0.165583233
AL049555.1	0.960994532	0.908377508	1.016659354	0.166092018
AC012645.3	0.633469187	0.331977211	1.208767339	0.166100377
MIAT	0.736746483	0.473733534	1.145782049	0.175111154
LINC01614	1.07797162	0.966094993	1.202803887	0.179277556
TRIM52-AS1	0.891690514	0.753501247	1.055223167	0.182101557
MMP25-AS1	0.778561734	0.536990853	1.128805769	0.186605072
AC007991.4	0.785514362	0.548458886	1.125030205	0.187776561
SH3RF3-AS1	1.119204788	0.946446386	1.323497428	0.18799731
LINC01842	0.824141726	0.617914555	1.09919661	0.188075982
AC018755.4	1.143393153	0.935543064	1.397421406	0.190512101
AC002091.2	1.238438456	0.899120918	1.705810396	0.190520214
AL133370.1	1.024536396	0.988011495	1.062411553	0.190611563
ZFAS1	0.991775033	0.979564092	1.004138191	0.191339949
AL049552.1	0.68626594	0.390099807	1.207283194	0.191434344
LINC00941	1.038904856	0.980900715	1.100338987	0.192887887
AL022328.4	1.293813939	0.877913781	1.906741353	0.192953
AC090589.3	0.784788397	0.544444111	1.131232417	0.19394195
LENG8-AS1	0.892855376	0.752123576	1.059919868	0.195319274
AC090559.1	1.153915969	0.928708717	1.433734862	0.196245307
AC008972.2	0.668433365	0.36074412	1.238559798	0.200518294
HCG11	1.1094476	0.946093392	1.301006843	0.201224586
AC011511.3	0.762520452	0.50249745	1.157095304	0.202587193
AFDN-DT	0.775628475	0.524386169	1.147245229	0.203307321
MSC-AS1	1.397258363	0.83346884	2.342416223	0.204457615
TSPEAR-AS2	0.81598972	0.595167486	1.118742606	0.206572457
AC021016.1	1.159393713	0.916969285	1.465909278	0.216562909
AC027097.1	0.778985172	0.524024845	1.157994521	0.216917202
PCAT19	1.25570791	0.874681387	1.802716255	0.217126172
AC005840.4	0.78308404	0.530885832	1.155089431	0.217592471
AC004771.3	0.703711744	0.401130131	1.234537573	0.220472528
AL365330.1	0.755982698	0.482916834	1.183453962	0.221197259
AL355574.1	0.855071476	0.664707783	1.099952863	0.223022055
AL049840.4	1.067659452	0.960903522	1.186275914	0.223223521
AL121992.3	0.843032772	0.640395046	1.10979037	0.22348742
C1RL-AS1	0.735444052	0.447864649	1.207681728	0.224643443
AP001527.2	0.730911981	0.440124838	1.213819985	0.22580962
AL513550.1	0.774732719	0.512458423	1.171238014	0.226126202
AL139246.5	0.812575722	0.579237486	1.13991121	0.229466356
SNHG3	0.959236697	0.89609872	1.026823296	0.23091654
AC090181.2	0.862287912	0.676452804	1.09917564	0.231537114
AC008752.3	0.706175755	0.399374663	1.248662578	0.231575439
AC080129.2	0.85155176	0.651358111	1.113274537	0.239911758
AL021707.6	0.865733057	0.680609545	1.101209543	0.240170535
LINC01560	0.750555025	0.463232375	1.216091266	0.243862958
AC069549.1	1.160427823	0.902965908	1.491299639	0.245037706
AL157871.2	0.860529719	0.667626169	1.109170718	0.246097517
AC104564.1	0.750565904	0.461718874	1.220112948	0.247091492
AC005034.5	1.125303568	0.920837159	1.375170527	0.248554211
PAXIP1-AS2	1.151288438	0.905637408	1.463571465	0.249928738
AL365361.1	0.908768828	0.771858843	1.069963493	0.250859376
AP001372.2	0.906801607	0.766375437	1.072958649	0.254435732
AL161431.1	1.008904888	0.99353481	1.024512743	0.257690947
Z95115.1	0.756089992	0.465520945	1.228026541	0.258526501
SNHG9	0.965540513	0.908527326	1.026131472	0.258786627
AL162586.1	0.729733102	0.422023718	1.261802071	0.259454065
AC004982.2	1.075989975	0.946582068	1.22308933	0.262598695
AC009113.1	0.688884492	0.35816363	1.324986133	0.264104687
AL031714.1	0.674072416	0.337219752	1.347411054	0.264360407
AC079807.1	0.874657315	0.691136619	1.106909109	0.265017992
LINC01816	1.056112665	0.959062838	1.162983192	0.266967127
SNHG17	0.953833256	0.877186811	1.037176881	0.268767542
PGM5-AS1	1.137395929	0.904607259	1.430089674	0.270508912
SPINT1-AS1	0.964497403	0.903761888	1.029314527	0.276023924
LINC02575	1.031818368	0.974997472	1.091950671	0.278441514
AL157932.1	0.701372273	0.368716316	1.334150525	0.279602801
SDCBP2-AS1	0.741440688	0.429239921	1.280715671	0.283383088
AC040977.1	1.190585572	0.865179909	1.638380629	0.284203675
AC012306.2	1.077499045	0.937984297	1.237765062	0.291406751
LINC00623	0.867871289	0.665962867	1.130994851	0.294239003
AC087588.2	0.858889472	0.641511144	1.149927218	0.306932731
AL357054.4	1.321593487	0.77385885	2.257012822	0.30719287
Z83843.1	0.832010488	0.584485835	1.184359672	0.307348946
ADNP-AS1	0.863985997	0.651702445	1.145418142	0.309520895
AC137932.1	1.137908131	0.886824455	1.460080299	0.309777896
AC004080.2	0.899470533	0.732844618	1.103981962	0.31077987
USP30-AS1	0.944377086	0.845366434	1.054984023	0.311176429
C8orf49	0.863423655	0.648527754	1.149527377	0.314579586
LINC01224	0.90191955	0.737270292	1.103338739	0.315498301
LPP-AS2	0.797706919	0.512275192	1.242176741	0.317201204
TMEM51-AS1	0.782128147	0.480931081	1.271958628	0.321969751
AC124067.4	0.955834745	0.873409447	1.046038674	0.326237982
LINC00392	1.021723958	0.978710516	1.066627801	0.327410233
PRR26	0.839881768	0.590184248	1.195222317	0.3323847
AC099684.2	1.132238042	0.879566464	1.457494158	0.335068602
B4GALT1-AS1	1.242277157	0.798961234	1.931573734	0.335378152
AC074117.1	0.898487334	0.722639016	1.117126906	0.335419237
AC092338.1	1.303682814	0.759700801	2.237181899	0.335802036
AL031600.1	0.826817075	0.560580379	1.219497685	0.337491232
SNHG4	0.881558527	0.680485169	1.142046104	0.339880269
SNHG1	0.978438829	0.935561661	1.023281075	0.340406181
TMEM99	1.009799471	0.989751609	1.030253411	0.340525096
AL022328.1	0.794572053	0.495137769	1.275089051	0.340634295
AL359962.2	0.790585953	0.487571731	1.281916299	0.340659295
AC253536.3	0.873324085	0.660212466	1.155226532	0.342627376
AC012313.1	0.863324097	0.637269985	1.169564729	0.342732873
AL583785.1	1.14771888	0.862930418	1.526494605	0.343719854
LINC00909	0.830882964	0.566038394	1.219646065	0.344128708
AC012615.6	0.754425639	0.420167255	1.354598763	0.345354604
ZNF337-AS1	0.697180582	0.329447777	1.47538031	0.345624738
MIR155HG	0.892649464	0.704049735	1.131770989	0.34836025
AC138956.2	0.790549603	0.481873701	1.29695535	0.352108523
AL133520.1	0.846417163	0.595111357	1.203845306	0.353541064
CARMN	1.099440193	0.899704438	1.343517591	0.354049607
LINC01522	0.944878072	0.83793906	1.065464798	0.35485106
AC027307.2	0.948622153	0.84821159	1.060919231	0.355485353
AC018607.1	0.745552997	0.399331534	1.391949355	0.356640361
AC004908.1	0.794522312	0.483920392	1.304482543	0.363223883
HOXB-AS4	0.917593237	0.761748453	1.105322034	0.365168585
RAET1E-AS1	0.876915573	0.659584106	1.165857266	0.366050707
TSPEAR-AS1	0.83206084	0.556784662	1.243434472	0.369732598
AP001453.2	0.963756648	0.888528427	1.045354148	0.373316039
AC008105.3	0.823199085	0.535453323	1.265575737	0.375278854
LINC01558	0.831713301	0.552920198	1.251079302	0.37637457
AL133243.2	1.163583639	0.830955768	1.629360958	0.377794695
HOXA-AS2	0.838357057	0.56599772	1.241776301	0.379063401
AC004492.1	1.220897105	0.781694333	1.906870344	0.380307928
DANCR	0.993336517	0.978496273	1.008401834	0.384002664
AF001548.2	1.050162719	0.940331461	1.17282233	0.385173949
LINC01138	0.84106496	0.568604784	1.244080752	0.386184096
AP000894.4	0.884623481	0.67010113	1.167821792	0.386962217
AC024075.1	0.921585645	0.765374425	1.109679229	0.388835477
AL136084.3	1.040420102	0.950473478	1.13887869	0.390387446
AL606834.2	0.799059213	0.478743047	1.333691695	0.390751253
LINC02195	0.914938431	0.746757668	1.120995965	0.390989534
AC007009.1	1.112374267	0.870684639	1.421153486	0.394183622
AC016957.2	0.851892536	0.588855012	1.232427132	0.394897833
DLGAP1-AS5	0.953445202	0.853367368	1.065259567	0.399449396
DNMBP-AS1	0.815469818	0.507262714	1.310940081	0.399684704
AL513008.1	1.034050257	0.955789525	1.118719033	0.404355164
PTOV1-AS1	0.88451534	0.662859854	1.180290797	0.40442047
LIMS1-AS1	1.172867879	0.805919781	1.706893283	0.404905936
AC000123.1	1.164054707	0.812897104	1.666906369	0.406984588
HCG22	0.463828854	0.074168753	2.900644791	0.411432759
AL022328.3	0.773373717	0.418490411	1.429200979	0.412097392
AC084026.2	0.863442125	0.607457757	1.227299008	0.413140591
CR936218.1	1.199376776	0.77440637	1.857557875	0.415340431
SH3BP5-AS1	0.872650629	0.627317224	1.213929877	0.418603671
AC100861.1	0.892969329	0.678121716	1.175886576	0.420154475
AC008124.1	0.800495348	0.465357307	1.376990954	0.421364767
AC009299.2	1.051950931	0.929363731	1.190707927	0.423037695
AC100810.1	0.93975603	0.807009557	1.094338211	0.423883953
AL022328.2	0.878825689	0.637029423	1.212400186	0.431404765
AL451042.2	0.86841041	0.609512859	1.237277653	0.434710172
AC098484.1	1.18063451	0.778182814	1.791221575	0.434944473
AC011462.4	0.797409788	0.450309131	1.412057462	0.437463418
AL132712.2	0.918981793	0.742261368	1.137776493	0.438111285
TMEM147-AS1	0.84664427	0.551227506	1.30038235	0.44705506
AL512791.1	1.149304229	0.801129648	1.648797062	0.449798824
RNASEH1-AS1	1.033675334	0.947193092	1.128053726	0.457500535
Z98884.2	0.86727791	0.595498709	1.263094211	0.457880824
TNFRSF14-AS1	0.925789505	0.755063476	1.135118085	0.45845414
LINC02446	0.956331611	0.848869322	1.077398047	0.462841049
AC106739.1	1.1393356	0.804258546	1.614015312	0.462895001
AL109614.1	1.143088227	0.797204547	1.639040695	0.467024549
AC090971.3	0.869943927	0.5960432	1.269710713	0.470171735
AC098869.2	0.790832182	0.417719698	1.497213428	0.471153075
LINC00426	0.859427955	0.568598065	1.299013231	0.472293727
AL160006.1	0.81397034	0.46401887	1.427846491	0.47285937
AC090948.2	1.110009921	0.833647425	1.47798936	0.474943377
LINC02487	0.899385055	0.670983397	1.205534265	0.478051365
ERVK13-1	0.800150667	0.431921362	1.48230939	0.478479824
AC011477.2	0.928048674	0.754783649	1.141087705	0.478818111
AC105942.1	1.052614737	0.91117507	1.216009767	0.486122584
AC090114.2	1.157308417	0.766402979	1.74759599	0.487200319
LINC01671	1.040185589	0.930764692	1.162470031	0.48720698
AC008760.2	0.974094833	0.904329133	1.049242702	0.488800053
AC243960.1	0.911725171	0.701420195	1.185085335	0.489729893
AC009120.3	1.102144902	0.835401733	1.454058972	0.491504501
AL021707.3	1.143603326	0.779463768	1.677856778	0.492664689
DNM3OS	1.155853309	0.764076016	1.748513033	0.492827169
AC008760.1	0.842231922	0.514651233	1.378321015	0.494474729
LBX2-AS1	1.01510872	0.972345601	1.059752532	0.494680907
AC024075.3	0.88639101	0.626642289	1.253807852	0.495493444
LINC01857	0.97284527	0.898549112	1.053284576	0.497010223
AC005391.1	0.920515534	0.7216463	1.174188586	0.504824613
AC067852.2	0.897863956	0.654037869	1.232588695	0.50513722
AC009812.1	0.863011017	0.559314508	1.331608612	0.505554518
AC104958.2	0.977895302	0.915381708	1.044678098	0.507217397
HLA-DQB1-AS1	0.957826951	0.843063096	1.088213295	0.508155722
AL731577.2	1.031494166	0.940662173	1.131097056	0.509693907
AL133215.1	0.862062755	0.552656731	1.344690387	0.51289523
OIP5-AS1	0.972261954	0.893417419	1.058064558	0.514452425
PCED1B-AS1	0.973042524	0.895646352	1.057126791	0.518130619
AC138028.4	1.173353124	0.719536018	1.913396297	0.521691945
AL391422.4	1.065972073	0.876223467	1.296811264	0.52295937
AC090948.3	0.843176555	0.498813202	1.425276437	0.524200855
AC020907.4	0.856913451	0.532611767	1.378679008	0.524490918
AC005041.3	0.88103831	0.596251074	1.301848396	0.524912925
TUSC8	1.105961363	0.809295186	1.511377501	0.527345051
LINC00294	1.049578513	0.902874191	1.220120218	0.528751998
AC009950.1	0.866486944	0.553902798	1.355471802	0.53018627
AC004233.3	1.050427416	0.900671095	1.225084008	0.530726005
AL162377.1	1.140266307	0.755532368	1.720915351	0.531936112
AC124312.5	1.133411041	0.764818302	1.679641537	0.532627501
U62317.2	0.942820857	0.783302864	1.134824357	0.533556269
H19	0.998998366	0.995831027	1.002175779	0.536231051
SNHG11	0.949211198	0.804175667	1.120404328	0.537815269
AC002553.2	0.895049528	0.628455123	1.274734866	0.538852585
AC018926.3	0.831533273	0.461118614	1.499500483	0.539711147
AL360181.2	1.108654061	0.796355376	1.543423782	0.541178447
SERPINB9P1	1.026449463	0.94327836	1.116953961	0.544832798
AC004854.2	0.851735303	0.506629651	1.431919796	0.544873102
AL122035.1	1.075930856	0.848866809	1.363732443	0.545084793
LINC02595	1.050955417	0.893539729	1.236103166	0.548296482
AC021078.1	1.077400825	0.842982036	1.377007444	0.551493782
AL357033.4	0.968164411	0.869335182	1.078228912	0.555911552
PXN-AS1	1.200250662	0.652968345	2.206235051	0.556748527
AP001189.3	1.076084851	0.841878794	1.375445747	0.558176791
AC022706.1	0.901985278	0.638180139	1.274839803	0.558961241
AC005332.5	0.890646925	0.600565916	1.320840766	0.564631736
AC055822.1	0.91234216	0.667427435	1.247129159	0.565136793
AC096733.2	0.903100461	0.63727032	1.279818655	0.566660655
AL391121.1	1.012291546	0.970794483	1.055562422	0.567291751
AC012073.1	0.910222421	0.658058091	1.259014768	0.56980528
AL137003.1	1.071125081	0.843582645	1.360043318	0.572807838
AP003392.4	0.884400253	0.57381283	1.363099199	0.577825906
ITGB2-AS1	0.913821744	0.662793824	1.259924505	0.582346887
AL133406.2	0.867408607	0.522408847	1.440246841	0.582437713
AC015911.3	0.931802619	0.723385792	1.200267037	0.584508784
AC010733.1	1.069209716	0.84086495	1.359563646	0.58510269
LINC01023	1.061887023	0.855892128	1.317460475	0.585252462
CYTOR	0.969569531	0.866158316	1.08532708	0.591245131
AC092651.2	0.961238084	0.831748613	1.11088692	0.592299101
AC008556.1	1.073878965	0.823594652	1.400222826	0.598561794
AC068790.4	1.15099714	0.677220891	1.956222013	0.603292068
AC037459.3	0.899105094	0.600593817	1.345984501	0.605410604
LINC00957	0.870107174	0.510710185	1.482419023	0.608773989
AC100803.2	0.949724917	0.779427323	1.157230946	0.608924454
PRKCZ-AS1	0.906853502	0.623165256	1.3196873	0.609495196
BX322562.1	1.047080428	0.877327466	1.249678673	0.610208138
AC138696.2	1.035983219	0.903948106	1.187304031	0.611305356
AC245884.9	0.959593962	0.817808901	1.125960565	0.613125696
AC008735.2	0.964398307	0.83774195	1.11020356	0.61381165
AC008115.3	0.90807324	0.622930354	1.323738688	0.616039236
AL512274.1	0.985133082	0.928764568	1.04492271	0.618310488
AC145098.1	0.968468623	0.852082364	1.100752126	0.62380481
AL158212.3	1.111891627	0.727274302	1.69991293	0.624355396
MAN1B1-DT	0.933323808	0.70627201	1.233368047	0.627551796
AC006001.2	0.938054221	0.723179245	1.216774026	0.62996368
LINC00324	0.911723964	0.625550224	1.328815105	0.630628679
AC112491.1	0.997826786	0.989014662	1.006717427	0.630730944
AC084018.1	1.034908721	0.899737669	1.190387041	0.630875026
AL354892.2	0.974915534	0.878742386	1.081614263	0.631642024
AC090739.1	0.887179183	0.542221227	1.45159736	0.633706214
DNAJC3-DT	0.942715988	0.738375144	1.203606922	0.636041944
AL033384.2	1.148073336	0.641481952	2.054730269	0.641950711
AL357033.3	0.956478164	0.791793104	1.155416073	0.64440537
AC129507.3	0.912414879	0.616953726	1.349373343	0.64615308
TMEM9B-AS1	0.916736884	0.630420161	1.333089528	0.649067786
NIFK-AS1	0.917404399	0.631622298	1.33249069	0.650785864
AC004847.1	0.950397736	0.759205212	1.189738746	0.657086201
AL391335.1	0.886365959	0.518987234	1.513803348	0.65870472
AC121338.2	1.100412666	0.719637141	1.682664731	0.658787123
AC073957.3	0.922460427	0.643362699	1.322633781	0.660655844
AC073569.2	1.042220932	0.865606996	1.254870254	0.662459551
MIR205HG	1.012018828	0.959040605	1.067923612	0.663204718
SMIM25	1.032062187	0.89504794	1.190050622	0.664101194
AP000786.1	1.064152757	0.803025654	1.410192918	0.665122103
AC008764.2	0.955267567	0.775998196	1.175951348	0.666063257
AC018521.6	1.101801908	0.708459386	1.71353146	0.66699728
AL450326.1	0.93962858	0.705029748	1.252290234	0.670914927
EBLN3P	0.986015691	0.92387286	1.05233846	0.671557686
VIM-AS1	0.904346172	0.5658584	1.44531211	0.674273466
AL162411.1	1.064893037	0.793318198	1.429435481	0.67552476
LINC01504	1.147673914	0.600740681	2.192552385	0.676651599
AC008083.2	0.939543761	0.698399385	1.263950825	0.680278796
AL450263.1	1.107075203	0.681952108	1.797216389	0.680718468
AC245060.2	0.970553579	0.840703338	1.120459748	0.68337289
SOS1-IT1	0.893759693	0.518149599	1.541652046	0.686361054
AC026471.3	0.94128783	0.700281602	1.265237836	0.688450368
GABPB1-AS1	1.058717475	0.800265221	1.400639016	0.689461884
PITPNA-AS1	0.966657039	0.818415804	1.141749495	0.689705025
AC005332.6	1.013746465	0.948018955	1.084030958	0.68975406
HCG18	0.944321588	0.712490269	1.251586584	0.69019429
AL049840.5	1.100436188	0.682407025	1.77454182	0.694640768
AC108010.1	0.963482875	0.799482283	1.16112548	0.695975729
AL109741.1	0.907185995	0.556197572	1.479665628	0.696357567
GASAL1	1.044472658	0.836555648	1.304065229	0.700831395
C6orf99	0.92423051	0.617622675	1.383048371	0.70162438
ZNF236-DT	0.924346856	0.612650947	1.394623015	0.707747763
AL021807.1	0.970714719	0.830814082	1.134173201	0.708160564
LINC01569	0.929470641	0.632578427	1.365705241	0.709501699
LINC00668	1.017735571	0.927523081	1.116722284	0.710468659
LINC02560	1.021970749	0.910907339	1.146575693	0.711199447
LINC02035	1.057552547	0.785306503	1.42417946	0.712514113
LINC02542	0.99613985	0.975851876	1.016849611	0.712579234
AP003486.1	1.061116556	0.773720003	1.455265913	0.712803876
AC104825.1	1.052690716	0.786617293	1.408763515	0.729777245
MIR4435-2HG	1.021145253	0.906224137	1.150639876	0.731221022
AC006435.2	0.915973975	0.552404451	1.518829765	0.733737014
AC027097.2	0.922339854	0.57791937	1.472023347	0.734656546
AL354733.3	0.960199269	0.757766519	1.216710706	0.736712794
AL161669.3	0.956554851	0.73773368	1.240281157	0.737514729
AP003119.2	0.912237893	0.529179828	1.572580677	0.740952474
CEBPA-DT	0.977241048	0.851053798	1.122138305	0.744150458
AC002091.1	1.075606182	0.69126536	1.673638991	0.746614134
AC008537.2	1.066965018	0.71549649	1.591083066	0.750542764
LINC01124	1.036954139	0.828787515	1.297405991	0.750940572
AC073869.1	1.019857928	0.901226991	1.154104575	0.755304504
AC104667.2	0.921070844	0.547337745	1.549996335	0.756854681
AL132989.1	0.958700562	0.729615637	1.259713637	0.762093746
GK-AS1	1.071012762	0.686115879	1.67182887	0.762689566
AC090948.1	1.05984936	0.717093457	1.566435525	0.77058207
LINC02084	1.036065851	0.815118961	1.316902806	0.772180357
LINC00641	0.958972491	0.720531232	1.276319744	0.773944054
AC005288.1	0.99363074	0.951116096	1.038045776	0.774583805
AL133346.1	0.943804554	0.632376395	1.408602604	0.777111934
AC026471.1	0.960285107	0.723260898	1.274985955	0.779318407
AC011472.1	1.050923278	0.742092366	1.488277993	0.779646307
AL928654.2	1.02352851	0.868635645	1.206041472	0.781178163
AC015922.2	1.00863644	0.94832241	1.072786489	0.784588586
LINC01089	0.954199484	0.681172424	1.33666106	0.785146461
AC022613.1	0.985302269	0.884661292	1.09739238	0.787659809
Z82243.1	0.943987506	0.616832918	1.444657678	0.790619309
U62317.4	0.945083752	0.619706465	1.441300598	0.793082294
AL031717.1	1.051935437	0.720168359	1.536540936	0.793394563
AC087491.1	1.007674839	0.951256647	1.067439143	0.794802478
AC092803.2	1.041047638	0.767626002	1.41185966	0.795806483
AC092490.1	0.984907632	0.877157172	1.105894217	0.79698196
AL596244.1	1.039915707	0.764688864	1.414202204	0.802949993
AC010186.3	1.044914062	0.737218214	1.481034213	0.805007532
ATP1B3-AS1	0.944555829	0.600422303	1.485930334	0.805102694
AC092687.3	0.962445749	0.709075926	1.306350682	0.806021864
AC009812.4	0.958387144	0.681611535	1.347550432	0.806885325
AC093249.6	1.043670201	0.740525714	1.470911094	0.807117935
AL662791.1	1.039129365	0.763121353	1.41496478	0.80747746
AC083843.2	0.956372381	0.665141222	1.375118699	0.809744519
AC036176.1	1.054524899	0.678639141	1.638606877	0.813368049
LINC00865	1.054175472	0.679663949	1.63505204	0.813748311
AC100830.2	0.93591011	0.536206612	1.633563843	0.81570718
AC022211.2	0.93090033	0.50662596	1.710483654	0.81756532
AL391244.1	1.014635543	0.896586156	1.148227952	0.817912929
DSCR8	0.988821744	0.89740775	1.089547578	0.820323529
AC008808.2	1.035746575	0.764849575	1.402590788	0.820391055
AC093726.1	1.026514453	0.812986728	1.296124383	0.825923676
AC084824.4	0.967675763	0.717390523	1.305281228	0.829620394
AC022034.1	1.01481751	0.886981557	1.161077781	0.830455622
MIR222HG	1.012012143	0.906937971	1.129259784	0.830945282
AGAP2-AS1	1.006466213	0.946764081	1.069933111	0.83633499
LINC01781	0.988093786	0.881729626	1.107288789	0.836694895
AL445524.1	1.005468754	0.95209589	1.061833609	0.844626576
AL162595.1	0.942167346	0.518937094	1.710572086	0.844787008
STARD7-AS1	0.951216874	0.5710898	1.584362985	0.847640107
LINC00861	1.017578209	0.849652325	1.218693085	0.849803699
GK-IT1	0.972622032	0.729632666	1.29653408	0.849876886
LINC01410	0.971742052	0.714473208	1.321648742	0.8550495
CTBP1-DT	0.972364807	0.718354075	1.316193993	0.856042524
AC116049.1	1.010769988	0.89906014	1.136359987	0.857724173
LINC00926	0.991048343	0.897466106	1.09438876	0.858972648
AC108449.2	1.016082898	0.851759493	1.212107953	0.859298049
AC092718.4	0.99616119	0.952906313	1.041379518	0.865157458
AC010761.3	1.03564294	0.689942568	1.554558812	0.865796478
AL451085.2	1.027203338	0.750259619	1.406375434	0.867024767
AL121894.2	0.972330848	0.696744839	1.356920388	0.868933948
AC139887.2	1.025546779	0.755708098	1.391736041	0.871359838
AC015922.3	1.005554396	0.940122539	1.075540263	0.871817664
RNF216-IT1	1.028373642	0.723860544	1.460989078	0.875898539
AL118506.1	0.983474388	0.796974631	1.213616889	0.876564265
AC018653.3	0.975627997	0.713022928	1.334950043	0.877432344
AL021707.8	0.975824193	0.711478545	1.338385905	0.879328159
AC005884.2	0.992162541	0.896168476	1.098439115	0.879540739
TRBV11-2	0.978376114	0.731389122	1.308769561	0.88292164
AC009133.1	0.983031277	0.780912062	1.237463908	0.884135924
C5orf66-AS1	0.995099803	0.927944926	1.067114643	0.890402538
AC139887.1	1.019314046	0.764440337	1.35916575	0.896325696
TRIM31-AS1	0.989516968	0.842765826	1.161821943	0.897620209
AC009120.2	1.031731147	0.627050481	1.697581285	0.902145703
LINC02550	1.024531428	0.693965098	1.51256115	0.902953854
MEG3	1.017466284	0.764968449	1.35330763	0.905290208
PSMB8-AS1	1.005255392	0.918050364	1.100743972	0.909862278
AC008443.6	0.9891154	0.817076001	1.197378546	0.910617834
AC119396.2	1.010093365	0.845709132	1.20642969	0.911762076
AC079921.2	0.971881803	0.584629128	1.615646902	0.912421733
U62317.1	1.008014495	0.872599104	1.164444494	0.913636876
LINC01480	0.982354726	0.70684952	1.36524222	0.915571297
AC005104.1	1.024819729	0.614414095	1.709360974	0.925169366
NORAD	0.999482864	0.988459327	1.010629339	0.927163518
CARD8-AS1	0.988581702	0.769372686	1.270247566	0.928459721
LINC00665	0.996846467	0.926802101	1.072184535	0.932285865
AL034550.1	1.016273683	0.697169921	1.481435396	0.933094188
AC007406.5	1.007107917	0.835610368	1.213802982	0.940720593
NDUFV2-AS1	1.021237974	0.58076995	1.795766121	0.941823848
ZBTB46-AS1	1.005554933	0.837220774	1.207734869	0.952742886
LINC00654	0.990413188	0.694854863	1.411688017	0.957515567
AC116407.2	0.990569746	0.686322285	1.429690459	0.959635899
AL355075.4	1.011363585	0.620172111	1.649310383	0.963880727
AL031651.2	0.988462677	0.497555134	1.963718987	0.973568262
AC138207.5	0.997134899	0.829062599	1.199279774	0.975696172
CHKB-DT	0.996223492	0.752901463	1.318182119	0.978873217
LINC01006	0.997668157	0.838755316	1.186689052	0.978960261
AL928654.1	0.996486835	0.699488406	1.419588951	0.984448978
AC011450.1	1.003759801	0.64148564	1.570625552	0.98689278
WNT5A-AS1	1.000894518	0.874247213	1.145888511	0.989664831
ZNF710-AS1	0.999371687	0.872364281	1.144870085	0.992768763
MIR600HG	1.001299997	0.668584827	1.499587853	0.994969846
AL035587.1	1.000822194	0.76709794	1.305759034	0.995167622
AC007387.1	1.000006411	0.807152325	1.238939405	0.999953209
