# Supplementary material for: A Novel Risk Model Identified Based on Pyroptosis-Related lncRNA Predicts Overall Survival and Associates With the Immune Landscape of GC Patients
Source: Front Genet. 2022 Feb 7;13:843538. doi: 10.3389/fgene.2022.843538 (PMC8859253; doi:10.3389/fgene.2022.843538)
Supplement: Supplementary file 2 [file DataSheet1.ZIP › Supplementary table 3.txt]

id	futime	fustat	PTOV1-AS2	Z94721.1	AL353804.1	AC147067.2	BOLA3-AS1	AP001318.2	RRN3P2	AC116914.2	UBL7-AS1	AC018752.1	ACTA2-AS1	AL121772.1	AP000892.3	AC005332.4	HAGLR	AP002840.2	AC245041.2
TCGA-BR-7704	1.66027397260274	0	3.472297	1.12144	1.479505	1.290238	0.7276517	9.640993	0.8383252	1.686013	0.3787318	0.1905359	0.7830347	1.03379	0.8659257	3.249658	0.372195	2.851786	0.8591491
TCGA-CD-A4MH	1.01643835616438	0	4.470108	4.999549	3.440192	0.2018272	0.6869609	4.339831	1.943438	1.844049	0.9277915	0.1132584	1.048183	0.2697829	0.4358725	1.163652	4.429615	1.676932	0.2364332
TCGA-EQ-8122	0.665753424657534	1	2.219121	1.547107	0.6977289	1.011069	3.186466	3.859298	0.5280761	0.8496399	0.788661	0.9819978	1.835997	0.2743426	3.555527	0.5044677	1.281147	0.6321611	0.3052185
TCGA-VQ-AA64	1.53424657534247	1	4.194583	1.431041	0.775259	0.476601	0.4332827	3.554195	0.9142382	1.05588	1.189637	0.8229287	0.7356395	0.4719064	1.967454	0.6975398	1.450261	2.218371	4.964758
TCGA-BR-A4J8	1.12602739726027	0	3.083883	1.762551	1.874172	1.359389	1.45404	2.763311	0.4017476	3.477391	1.183533	0.8090743	2.288982	1.152256	3.039942	0.724391	0.5399071	1.134691	0.2895408
TCGA-HU-A4G3	0.465753424657534	0	2.203931	0.2602737	0.7776471	0.2167071	0.2800178	3.006958	0.3477867	0.7747839	0.7691203	0.243217	0.4289345	0.8046471	0.3645286	0.6684524	0.4596104	0.5479982	0.2995601
TCGA-IN-AB1X	1.12602739726027	0	4.138407	1.129533	1.162755	0.2655427	0.2440898	3.375502	0.5463607	1.450447	1.5483	0.6829774	0.417905	0.898334	0.4346686	1.479975	0.2003841	1.239061	1.736827
TCGA-CG-5721	0.501369863013699	0	1.389483	0.6081032	0.7045098	0.1735935	0.2553105	4.865309	0.4857552	0.9769355	0.9290465	0.8117882	0.3467506	0.04297089	1.651561	1.901649	0.2585473	0.3135532	1.884454
TCGA-MX-A5UG	0.30958904109589	1	3.438888	0.9109149	1.263617	1.516878	0.9800158	2.508999	1.47468	1.69476	0.781902	2.553657	4.06288	0.09387105	4.236857	1.530496	1.052794	1.164441	1.017314
TCGA-VQ-AA69	2.36712328767123	0	4.052186	1.108392	1.02729	0.1265638	0.09971903	2.384189	0.1927021	1.508327	2.317253	1.302092	0.03830447	0.04177238	0.09385747	3.879649	0.07037411	0.9144235	0.01482649
TCGA-CG-5723	6.83835616438356	0	0.3987765	0.06622539	0.1130677	0.5293448	0.2919478	5.756028	0.2505023	0.7009422	0.9691756	0.8663952	0.2803604	0.05459695	0.5361695	2.161821	0.3363829	0.5179032	2.263394
TCGA-D7-8576	1.22191780821918	1	1.828899	0.6690817	0.9920275	1.032075	0.3252667	4.116888	0.4864791	0.4659006	1.228915	0.7897695	0.2640836	0.1799953	0.4887496	0.5003843	0.7853466	0.529598	1.198046
TCGA-VQ-A91E	0.994520547945206	0	4.569714	0.9947977	1.248849	0.2338676	0.2149737	3.044492	0.5966737	1.083881	0.9815372	0.5468263	0.2937366	0.5740856	0.5076059	1.011288	0.1764814	1.900905	0.08219018
TCGA-CG-5725	1.25205479452055	1	1.081378619	0.148622973	0.676657437	0.131995028	6.364693722	3.214257298	0.619209481	0.196631768	2.587720065	0.277766236	0.143813621	0.106189576	0.358116438	1.902571722	7.895103953	0.119208009	0.061850933
TCGA-HU-A4H4	1.98630136986301	0	2.308849	1.318474	0.8039478	0.9319913	0.2993732	4.084486	0.4557977	3.631144	0.9329555	0.452597	0.3287162	0.9937965	0.2334084	1.446705	0.6128962	0.6312785	0.121777
TCGA-D7-A4YU	1.36986301369863	0	2.719288	2.442435	0.9556276	0.6778673	0.9684804	2.325512	0.8870477	1.077133	1.466413	0.9509886	2.724474	0.3859344	2.10396	1.76525	0.6030704	1.510091	2.731693
TCGA-BR-6852	1.15890410958904	0	1.685018952	0.257318165	0.615053175	0.342794095	0.421333942	3.905999745	0.727877355	1.22557724	1.147097294	0.961820326	0.491758215	0.076368946	0.822152312	1.334075973	0.318584395	0.743006202	3.73460758
TCGA-BR-6458	0.583561643835616	0	2.748086914	0.7884853	0.614567015	0.319688263	0.640497103	2.140306748	0.620180013	0.408202833	1.041991443	0.640706713	0.750530647	0.118702237	1.077989645	1.830024539	0.410839476	0.701173409	0.609905004
TCGA-IN-A6RI	1.53150684931507	0	1.135592	1.410747	0.3010741	0.7830704	0.1398482	2.42258	0.4704667	0.8295344	1.8881	0.8056249	0.07583868	2.209768	0.172797	0.8427739	0.3638832	0.4479	0.6421368
TCGA-BR-8588	1.06575342465753	0	2.354208	1.20105	2.093293	0.5333381	0.5042575	2.971197	0.6995648	1.522808	0.6196936	2.525265	1.271139	0.04950793	3.440248	1.249221	0.8022884	0.3612532	0.007809825
TCGA-HU-A4G9	2.01643835616438	0	1.832206	0.4950949	0.7044033	0.2748148	0.03464405	2.222286	0.1221347	0.5458521	1.021797	0.6168658	0.09980707	1.367342	0.1819268	0.7130108	0.1342519	0.471565	0.006438709
TCGA-HU-8602	1.86027397260274	0	0.8248071	2.030481	1.073018	0.3864237	0.1826769	2.268644	0.4452429	0.4690497	1.262619	0.3614125	0.245597	0.01594239	0.1351282	2.029919	0.207192	0.426542	2.545075
TCGA-BR-8365	1.46027397260274	1	2.012706	0.9088184	2.327462	1.53667	2.340754	3.701348	1.126728	0.9249144	0.7948584	3.135729	6.439139	0.149848	6.11475	1.570601	0.9127023	0.7149299	0.01091002
TCGA-HU-A4GP	0.747945205479452	0	1.599837	0.7407038	0.5223415	0.6006309	0.3921084	1.971182	0.2965952	0.3408588	0.8410839	0.3009402	0.233718	0.435416	0.4306734	0.4390575	0.4575086	0.3293415	0.09549088
TCGA-KB-A93H	3.13698630136986	0	6.452592	1.81252	1.087273	0.1305191	0.6067286	7.466044	1.546827	2.333197	1.279392	0.3662137	0.2429344	1.243872	0.3470298	0.5079503	0.1866172	2.092282	0.02293475
TCGA-BR-8297	0.616438356164384	0	1.025863	0.7788187	2.12239	0.3591438	1.628637	3.373579	1.305474	0.198153	0.6137182	2.127356	7.271675	0.9087714	16.06453	1.041089	0.3518473	0.5045472	0.7526282
TCGA-HU-A4GF	2.15068493150685	0	1.705403	1.201534	1.055006	0.685997	0.2666436	2.899728	0.4064994	0.499607	1.800896	0.4491171	0.3820146	0.8943325	0.1067078	0.3823335	2.809029	1.383642	1.125068
TCGA-CG-5724	1.0027397260274	1	0.9290048	0.3322979	0.4457654	0.758881	1.514728	1.220363	0.3435117	0.06280544	0.8443475	0.5323218	0.1607725	1.432368	0.3637433	0.3372699	0.1846099	0.1427842	7.571327
TCGA-BR-4201	2.57534246575342	1	2.740805611	0.236196067	0.571287234	0.05244261	1.049509876	2.987811398	0.686256691	1.197890131	0.620417543	1.17715839	1.995076368	0.876252003	2.859874923	2.010709823	2.055780579	0.663071249	0.68192399
TCGA-VQ-A91K	5.1013698630137	0	4.490139	0.5163732	0.4872071	1.086161	0.165451	4.125455	0.2949941	0.7191307	0.4038487	0.6603086	1.186701	3.419074	2.392858	1.748241	0.1768697	0.7847514	0
TCGA-IN-A6RL	1.11232876712329	1	2.31209	0.6143554	0.7866745	0.9207359	0.6448386	2.444236	1.629216	0.9144078	0.8817886	1.148188	0.9010014	0.6331017	1.282334	1.076462	0.5180576	0.3695731	0.2636598
TCGA-R5-A7ZF	0.70958904109589	1	1.236067	0.7854019	1.036173	0.760943	1.393938	3.58363	0.3992432	1.039106	1.109208	1.067537	0.4231744	0.1294988	0.1961293	0.5621206	0.2550006	0.4295167	1.225698
TCGA-D7-6815	1.33150684931507	0	1.53128485	1.40844551	0.80155436	0.31271714	1.6015244	1.86785103	0.66916036	0.20704526	1.80574338	1.24302534	0.45902187	0.23222763	0.31109269	0.39816197	10.81174445	0.54131011	0.04884489
TCGA-CG-5719	0.0849315068493151	0	0.8526421	0.2059629	0.615377	1.714873	0.9187754	2.48981	0.2540444	0.4087408	1.715755	0	1.426227	1.409324	3.777936	1.384215	1.144238	0.2477991	1.341952
TCGA-RD-A8NB	1.40547945205479	1	2.274456	0.5737552	1.175498	1.070083	0.5138978	2.832897	0.3963102	1.416972	0.8181324	1.715695	3.877068	0.2774993	6.644292	0.991552	0.8469719	0.3681596	0.4417318
TCGA-CD-8530	1.03287671232877	0	1.187008	0.8177169	2.060913	0.9855988	2.59122	2.812392	1.4857	2.884958	0.8153259	0.5094191	2.274861	0.2375523	3.301728	2.22816	1.943855	0.8666948	0.1154593
TCGA-VQ-A8P8	2.41369863013699	0	2.784381	0.5150853	0.8794139	0.3742834	0.5996222	3.009441	0.7700976	1.36294	1.201866	1.312717	1.393303	0.4323628	2.806083	1.078982	1.066591	1.436605	0.9573028
TCGA-BR-8384	0.30958904109589	0	1.615186	0.4517664	1.590824	1.203668	1.967857	3.802128	1.11446	1.195396	0.750137	2.744042	9.289385	0.4748626	17.75305	1.53978	0.9591073	1.121034	0.1498182
TCGA-VQ-A8DT	4.06575342465753	0	1.62999	0.6050826	0.6252779	0.08485041	0.2740983	2.280641	0.3718594	0.3792026	1.118537	0.7737451	0.1232637	0.7561316	0.2877601	0.911158	0.3993444	0.4214679	0.08448927
TCGA-HU-A4H6	1.3041095890411	0	2.264074	1.313832	2.302158	1.381785	0.9072516	3.237858	0.6368449	2.424376	0.887413	0.3230873	0.7402078	0.3591457	0.3923878	0.790041	0.7683229	0.4367736	1.300364
TCGA-BR-7957	0.756164383561644	1	1.005288	1.136025	1.756083	1.104365	0.9861408	2.010851	0.5756391	0.2031065	0.5599326	2.467448	2.213382	0.06581173	5.730624	1.202715	1.710617	0.7203299	0.06229039
TCGA-BR-6452	2.89041095890411	0	1.230764323	0.367076356	0.797638202	0.311189299	0.287216233	3.165960625	0.296358101	0.397350695	1.104449037	0.498938737	0.28658019	0.187075316	0.60306386	0.89068652	0.188040558	0.642383624	0.213520296
TCGA-D7-8573	1.62465753424658	0	1.345839	0.5767879	0.393904	0.05122569	0.2179466	1.059126	0.2656033	1.11922	1.030235	0.862382	0.1302288	0.2028844	0.3279944	1.683473	0.09765722	0.6476848	0.3780568
TCGA-D7-A6F0	0.246575342465753	0	2.171418	0.7473794	1.148412	0.1194773	4.493405	2.561765	0.2851599	1.542529	1.507696	0.3911044	0.08316739	0.03450428	0.2312302	2.388036	8.714681	0.98911	6.904853
TCGA-VQ-AA6A	2.74520547945205	0	2.749424267	0.96301263	1.303995234	0.176952565	0.230043159	1.849632557	0.294908344	0.351472793	2.160709825	1.055058196	0.309277838	1.834225118	0.576109178	1.632376383	0.100149097	0.819027713	0.689250684
TCGA-BR-8686	1.30684931506849	0	4.848204	0.7319528	1.374643	0.3900371	1.44435	4.972974	1.23988	2.711495	1.203014	1.094376	2.328429	0.9534195	3.010613	6.746378	1.417432	1.761261	0
TCGA-FP-8211	1.13150684931507	0	0.7143594	0.7733224	0.9902299	0.09365497	0.3099193	3.485483	1.052128	0.9301129	2.326751	0.3284743	0.1403059	0.4694581	0.2642596	1.093451	0.1199598	0.5709295	0.8886782
TCGA-D7-A6EY	0.953424657534247	1	1.491742	0.7927543	0.5573165	0.7454763	0.4503072	1.883839	0.6442112	0.987137	0.74544	0.6100722	1.111169	0.3306222	2.659661	0.8685759	0.4108111	1.430674	1.237172
TCGA-BR-8680	1.31780821917808	0	4.963828	0.4725916	0.9535661	0.1144685	0.234492	4.496758	0.2967576	2.273636	1.083368	0.9635362	0.3949399	0.2550173	0.4192631	0.3712378	0.521692	0.6719661	0.05363828
TCGA-BR-8295	0.183561643835616	1	1.112235	1.093082	0.3801593	0.3235958	4.138845	2.428426	0.6192002	1.071239	1.649803	0.6053022	0.2644275	0.2803573	0.3336209	1.585862	8.353945	0.1704777	0.568621
TCGA-D7-8578	1.76164383561644	0	1.840957	0.9126278	1.153027	0.4376824	0.7356755	2.793018	0.768463	1.01424	0.8712126	1.091609	1.638143	0.09028566	2.319541	1.149592	0.8720666	0.4831223	0.6665475
TCGA-R5-A7ZI	6.21095890410959	0	1.505254	0.2608484	0.9649269	0.6949939	0.2372857	2.873894	0.2144951	5.17663	0.8613589	0.3250052	0.3260263	0.8458488	0.144562	0.534273	0.2415263	0.6276664	0.05427732
TCGA-D7-8574	1.43287671232877	0	4.996534	1.795399	2.460319	0.6923617	0.4066518	4.280054	1.818246	3.813072	1.053119	2.825667	2.565948	0.03116099	1.284177	4.191464	1.053691	0.5400224	0.01474684
TCGA-R5-A7O7	3.80547945205479	0	0.7758813	2.061627	1.839922	0.9987122	0.5508165	2.007547	0.6626974	2.603602	1.413601	1.225968	0.8274361	0.3553769	0.1828988	1.349569	1.680836	0.05637262	0.102371
TCGA-RD-A7BS	0.920547945205479	1	2.363989	0.8018882	0.6845387	0.7121729	0.3086147	2.69952	1.49462	0.7072782	0.6619876	1.498675	2.149999	1.696786	1.400845	2.181363	0.763703	1.045169	2.106568
TCGA-BR-6709	1.01369863013699	1	1.066364	0.4047832	1.03664	0.6162789	0.8254576	1.982086	0.7608057	0.3825271	0.9894701	0.9726587	0.5525551	0.1620866	0.2758849	1.521218	1.018842	0.5217909	4.295592
TCGA-MX-A666	1.16986301369863	0	5.149371	2.061764	0.83202	0.5493281	3.824493	2.087986	0.6411636	2.132615	1.620474	1.541319	0.4534196	0.7602478	0.6774477	1.864328	5.075568	0.9696733	0.8599736
TCGA-CG-4444	3.92054794520548	0	3.05194355	1.351575	0.96148628	0.42012626	1.07816479	3.36425426	0.71129449	0.77487204	1.72437785	1.76820128	0.8609939	0.66855209	0.94770125	0.75263516	1.52677917	1.35509473	0.12655607
TCGA-BR-7851	1.03561643835616	0	1.999267	0.7896718	0.7047514	0.8128974	0.2787963	2.504603	0.4073168	1.23471	1.01018	0.9391728	1.09842	0.05918311	2.298885	1.026967	0.344698	0.7773332	0.2408707
TCGA-BR-8591	1.12054794520548	0	2.186913	0.7593843	0.5355149	1.495463	0.4019973	3.031343	0.4018138	0.7862742	0.6913236	1.049002	0.7427982	0.2177547	0.8973899	1.344052	0.4585654	0.4965404	5.703914
TCGA-R5-A805	0.76986301369863	1	1.434738	1.193752	0.4930918	1.231194	0.5173611	1.343499	0.398981	0.5604189	0.7282765	1.151505	0.4564598	0.2158764	0.8740607	0.7542215	1.580056	0.5559611	0.5048045
TCGA-BR-4256	0.778082191780822	1	0.7712093	0.5062762	0.246964	1.124085	0.642737	1.623196	0.4480288	0.2870638	0.7599077	1.531936	2.560276	0.174902	7.741165	1.161952	1.170979	0.3335622	0.4740568
TCGA-CG-4443	2.4986301369863	0	2.881319	0.4752047	1.081767	0.4220388	0.3546905	3.037919	0.2778737	0.7684199	1.783175	0.9868058	0.2235272	0.7661163	0.1488546	1.165957	0.4483854	2.477499	0.04120024
TCGA-CG-5718	3	1	2.733166	0.9711367	0.6848419	1.181231	0.6825031	2.17091	0.1388807	0.3910374	1.359418	0.3156502	0.1736423	0.3202464	0.3601589	0.5107865	0.3250526	0.1015999	0.7116523
TCGA-BR-6455	1.09315068493151	0	1.721145	0.5889891	0.3549145	0.4153973	0.2618317	2.947699	0.3019907	0.4583804	1.864322	0.647518	0.3981127	0.0514132	0.7438311	2.042411	0.3602127	0.9170473	0.2487183
TCGA-BR-A4PF	0.0958904109589041	0	1.26043	1.488508	0.9756989	0.10623	0.1618164	3.058659	0.3278565	1.265999	0.5206514	1.142574	0.4340313	0.3286989	0.1210496	0.4185269	5.132568	1.007359	0.08296306
TCGA-D7-6519	1.71232876712329	0	2.512137	0.5656869	0.6438713	0.3014387	0.5462549	5.493788	0.2915023	0.3492615	0.3651051	0.07048203	0.5108895	0.1430166	0.4716182	0.6807052	7.180333	1.383871	1.900986
TCGA-VQ-A925	0.378082191780822	1	3.006992	1.243478	0.6323864	0.2467182	0.3776684	3.222578	1.779602	1.575145	0.8279797	0.6428019	0.8352277	0.885544	0.9352091	0.5283479	2.439922	1.575637	1.28408
TCGA-BR-8372	1.5972602739726	0	0.8183622	1.518702	0.6776914	0.1379444	0.3767773	1.49999	0.4030302	0.7763125	1.631939	0.6450798	0.3005914	0.05691068	0.8408323	1.047185	0.1972341	0.4567971	0.01077312
TCGA-FP-7916	1.17260273972603	1	1.906973	1.17224	2.130507	0.4030024	0.4207189	2.291395	0.6965176	0.6003489	1.421791	1.837476	1.248652	0.2306908	0.9239129	2.388895	0.7502815	1.023642	1.168454
TCGA-BR-8589	1.31780821917808	0	2.139857	1.074005	1.132559	0.3366511	0.3580819	4.40831	0.7688617	2.674699	1.536192	0.4722921	0.1451894	0.2395846	0.1096044	1.480006	0.2306452	1.482185	0.1676091
TCGA-3M-AB46	4.83561643835616	0	4.513669	2.429056	1.231191	0.7078618	0.5338187	1.812017	0.3433045	1.255351	0.4443503	0	1.271632	2.453112	0.784663	0.4810031	1.774199	0.844773	0.7166952
TCGA-BR-8683	0.821917808219178	1	2.286887	2.542919	1.4096	1.099879	0.7764639	3.254452	0.6028706	1.441861	1.18967	1.85164	2.057184	1.10538	3.134485	0.8497536	4.75192	1.589325	3.566478
TCGA-R5-A7ZE	1.51780821917808	1	0.7370419	0.7296095	0.2950282	1.176597	0.6690774	1.950855	0.3031359	0.6096574	1.236339	0.6459113	0.2229473	0.2026099	0.1609995	0.8037292	2.572224	0.1848024	0.5153792
TCGA-D7-6522	1.55068493150685	0	0.6089283	0.2451529	0.5859753	1.306351	0.8028291	2.010722	0.3628599	0.5838178	1.114944	0.6414439	0.7650343	0.03233709	0.935687	2.156001	1.611005	0.2654547	0.04591028
TCGA-CG-4436	0.665753424657534	0	0.556487349	0.85023317	0.662694995	0.049246242	0.892420312	3.054597984	0.182385698	0.342354459	0.907196415	0.414529047	0.183323507	0.432755306	0.125593636	0.276835109	1.252759019	0.86727249	0.005769017
TCGA-BR-8676	0.627397260273973	0	1.899095	0.08272405	0.1412362	1.542846	0.2952175	0.9620452	0.3537239	2.188918	0.3725001	0.3092112	0.3001768	0	0.8491408	3.494627	0.3479662	0.4478732	0.02581983
TCGA-BR-6457	0.975342465753425	0	0.6620323	0.310432	0.30917	1.72313	1.683481	2.406794	0.212723	0	0.7571696	0.7735683	2.165286	0.6227473	7.304273	1.609446	0.9567546	0.4668606	0.06459468
TCGA-D7-A747	0.698630136986301	1	2.325324	0.4290777	1.098857	0.6859304	1.477206	3.256624	0.6774332	1.248896	0.8694468	2.886901	17.19937	0.07074728	21.41392	1.895004	0.8036693	0.4129873	0.01339237
TCGA-BR-A44U	1.15616438356164	1	0.9785418	0.2644195	0.451448	0.1761272	0.2867909	3.048111	0.1884408	0.4664445	0.565564	0	0.8262245	0.1162615	0.5479366	0.5077382	2.861047	1.219497	0.1306735
TCGA-BR-8367	1.14520547945205	0	2.016586	0.8154021	1.789907	0.5689945	0.6602356	3.089626	0.6513464	0.4109701	0.9441498	2.322181	1.855127	0.4161403	2.349295	1.036367	1.429881	0.9810306	0.1939073
TCGA-CG-4466	1.58082191780822	0	2.180279	1.386434	0.5495012	0.06596354	0.2702563	2.394298	0.5130279	1.310204	0.9698955	1.388116	0.5390235	2.392118	0.2756077	1.987164	0.2790159	0.9531732	0.0618191
TCGA-CD-8524	1.06301369863014	0	3.726449	1.128043	1.150206	0.6678915	1.10508	3.874222	1.144025	0.8291265	0.6349363	0.7027451	1.758592	0.1394956	1.544781	0.9927807	0.708757	1.206379	16.42084
TCGA-BR-8382	1.32054794520548	0	1.689452	0.7481861	0.9580432	0.9967185	0.4319204	5.151957	0.2614736	0.1237335	0.9264819	0.6991545	0.3732997	0.2621455	1.149286	0.8260833	0.4379264	1.462762	3.225548
TCGA-IN-AB1V	1.31232876712329	0	3.097457	0.4041708	1.223266	0.3915842	0.462791	2.698756	0.7372103	1.944464	0.7941602	0.8927073	1.78658	0.3029117	1.861872	1.60862	0.2012106	1.834556	1.71449
TCGA-IN-8663	0.282191780821918	1	2.787097	1.133528	0.7741165	0.9563732	0.08724991	3.191538	0.1118517	1.499684	1.863029	1.694789	0.4067476	0.3177276	0.4533969	0.3337452	0.8666389	0.6591582	25.47336
TCGA-VQ-A8PQ	1.3041095890411	1	7.839119	2.040188	1.853986	1.008252	0.5180851	2.900354	2.808698	2.56861	1.429883	2.582981	2.360246	0.8464024	1.279736	4.75163	1.083817	2.316035	0.102707
TCGA-VQ-A8PU	2.24657534246575	0	2.094701	1.070369	0.6852974	0.4277773	0.1797567	3.636107	0.2552472	0.7080621	0.6988698	0.9002013	0.2718798	0.4235637	0.4062118	1.890897	0.1571574	0.9336463	0
TCGA-BR-8690	0.89041095890411	0	2.328271	1.515073	1.077796	0.5045876	1.696265	2.627492	1.578067	5.011196	0.2558348	0	1.313333	0.2706261	1.122579	1.76979	0.2605285	0.2278528	2.265906
TCGA-CG-4440	0.334246575342466	1	3.379409	0.9751572	0.3121692	0.1623856	0.8614819	1.293233	0.9488795	1.021374	0.5763265	1.670627	0.3145339	0.3014739	0.3289584	0.22626	3.859997	0.2444242	1.559876
TCGA-VQ-A8E2	2.93698630136986	0	2.251037	2.190835	2.998297	0.3242874	2.065936	2.34138	0.8635856	1.70231	2.842107	1.949772	0.8875149	0.2866903	2.096499	2.557492	5.986295	2.238379	0.1790914
TCGA-D7-6818	0.879452054794521	0	0.6481355	0.3974282	0.4523573	0.1764819	1.446113	2.432589	0.40669	0.350538	0.8152571	0.4126479	0.7210643	0.03640491	0.8682496	0.8988109	0.7815386	0.2390779	0.05513123
TCGA-RD-A8N9	2.96712328767123	0	3.80674	0.915766	1.101559	0.5545296	1.153446	3.745323	0.7461869	2.202874	0.6560312	1.166935	2.537561	0.5078873	1.561668	1.83039	1.522973	1.802914	0.7470527
TCGA-BR-6801	1.75890410958904	0	0.7851155	0.2128739	0.9812967	0.05671726	0.4558101	4.117367	0.1050275	0.619602	0.7476728	0.5569855	1.385252	0.2176145	3.034512	0.7275934	0.2365265	1.408626	0.5647586
TCGA-CG-4460	1.83287671232877	1	2.93576426	0.530940761	1.220267229	1.19698383	2.632100633	1.799887233	0.456741995	1.350860383	0.717235765	1.526603384	0.76569975	0.101010802	0.764648864	1.427317059	3.785951217	0.712494423	0.280444529
TCGA-B7-A5TJ	0.917808219178082	0	1.69253	3.27769	0.1301408	0.9646858	0.160015	6.065308	0.5641196	0.5546638	0.8495114	0.7122999	0.410283	0.9363312	0.710802	0.204915	0.229886	0.9629405	0.1843838
TCGA-CD-8527	0.597260273972603	1	1.205538	0.4504624	0.8545356	0.7334518	2.32204	5.177413	0.5268115	0.2648767	0.6197882	0.09354261	0.5932888	0.3301033	1.013056	0.6631495	3.733991	1.686106	9.779393
TCGA-HU-A4GC	0.271232876712329	0	1.203424	0.816426	1.481017	0.3625421	0.2927864	4.72652	1.90774	1.665233	1.891765	0.1271537	0.3826596	0.4767584	0.3541014	1.515444	2.359644	0.5115951	5.229178
TCGA-BR-4279	0.797260273972603	1	0.1168366	0.03880644	0.3644019	0.05169715	1.37674	0.9976154	1.21898	0	0.9086606	2.393377	1.619373	0.01919547	4.089977	0.6706449	1.216551	0.4435454	0.03028066
TCGA-IN-A6RJ	1.03835616438356	0	1.752868	0.5272779	0.7501922	0.7024291	0.3689604	1.129582	0.2890531	1.627737	0.6529304	0.4927233	0.3932911	0.4346938	0.4827936	1.046228	0.3836017	0.475786	5.485799
TCGA-VQ-AA6J	1.75890410958904	0	1.973605	1.028265	0	1.232851	0.7824822	3.131181	0.4904135	1.632503	1.753688	1.056967	0.3513562	2.386312	0.3697922	2.033708	3.658094	1.360844	0.05215309
TCGA-CD-5800	1.0958904109589	0	2.268182	0.9016599	0.5671545	1.074734	1.663669	3.42753	0.7180196	0.439496	1.57062	0.2660749	0.2984809	1.150218	0.2881562	2.6335	3.442428	0.228381	0.2443963
TCGA-CG-4465	0.750684931506849	1	1.327527173	0.327287259	0.745044166	0.38756046	0.236651729	3.294263912	0.364817565	0.433008916	0.884249787	0.679641827	0.628994311	0.005995984	0.533632405	0.60750827	2.984259485	0.525023311	0.022700643
TCGA-CG-5720	0.0821917808219178	1	0.6334607	0.3284284	0.5607314	0.8203608	0.2585434	3.718969	0.1485363	0.3802039	1.321756	0.5370841	0.3724226	0.07445901	0.6380413	0.4966354	0.746132	0.4692293	0.1281363
TCGA-BR-4187	0.386301369863014	1	0.6365054	0.7516825	0.3850081	1.101514	1.120351	1.909381	0.6304693	0.84532	0.5246392	3.160898	4.518715	0.01859086	9.943634	0.9381973	1.551091	0.3843564	0.05865379
TCGA-BR-6705	1.15342465753425	0	2.407275	0.8315414	1.310497	4.090201	1.154783	2.035888	0.5575396	0.7616418	0.7488735	1.912732	2.669216	0.05273323	3.939487	1.830093	2.086468	0.5387029	0.479152
TCGA-HU-8608	1.75616438356164	0	4.138892	1.811869	0.9352247	0.6736008	0.256518	3.636534	0.8592894	2.954623	1.299702	1.102504	0.2548312	0.1250561	0.3776937	1.828577	0.4514625	1.292735	0.1315164
TCGA-F1-A72C	0.947945205479452	0	2.519808	0.3404486	0.242189	0.4535388	2.132135	4.341306	0.6625489	0.3002811	1.711866	0.4241835	1.544212	0.7765193	0.5209111	1.035071	0.436819	1.501875	5.003113
TCGA-CD-A48A	1.03561643835616	0	4.285924	1.440419	0.9990711	0.2398622	0.3968712	4.546036	0.6736582	2.97767	0.8614348	1.093643	1.753149	0.5195302	1.399158	1.037209	0.9645663	1.056049	0.02809897
TCGA-BR-8368	0.358904109589041	0	1.281988807	0.935097718	1.368435685	0.13346983	0.182277772	4.129147715	0.346018111	0.927867581	1.345911847	0.312077515	0.129262644	1.773081434	0.171402393	1.545476341	0.320710952	0.462069771	0.005211834
TCGA-BR-8361	1.62465753424658	0	1.90315	1.360143	1.309956	0.5575247	0.1464237	5.37936	0.4760553	0.599834	2.214286	0.3258994	0.2868488	0.1380083	0.6277387	1.8751	0.1494663	2.412674	6.438672
TCGA-D7-6527	0.854794520547945	1	0.253419005	1.307130966	0.405761276	0.949818349	0.540480361	1.769856714	0.123770766	0.471645194	0.766952088	0.296113811	0.239551701	0.313487512	0.243379311	0.441143119	5.551691407	0.476558165	0.259624716
TCGA-D7-A6EX	0.942465753424658	0	2.325419	0.2322922	0.872512	0.8045829	1.326371	6.284445	0.3438242	0.8605187	0.6589762	0.7814489	2.062314	0.360028	4.302028	1.650375	12.98993	2.179917	0
TCGA-BR-4257	0.805479452054795	1	0.502582332	0.510606755	0.335295243	0.313947726	0.214376882	1.442462523	0.439249658	0.415720012	0.45984468	1.32132368	0.489333016	0.161903806	0.706971845	0.369560577	0.177683669	0.35441755	0.073555649
TCGA-CG-4475	1.91506849315068	0	2.171781	0.5629984	0.3604563	0.4687595	0.5318401	2.584512	0.4398049	0.418984	0.6575516	1.446783	2.238706	1.473651	1.97128	0.8310719	1.005354	1.756896	0.07687883
TCGA-CD-5801	1.0986301369863	1	1.929255	0.5840097	0.8309081	0.08644511	0.2588168	1.509285	0.3414969	3.434039	0.8911934	0.2425499	0.274707	0.1711872	0.2814416	2.404812	0.1802499	0.6636013	0.05063364
TCGA-RD-A7C1	1.38904109589041	1	2.18935897	0.3878293	0.3310738	0.51665841	1.51973824	2.92773101	0.51025812	1.19725083	1.57172928	0.96643548	1.03201828	0.72472314	0.51397456	1.34047734	0.82080276	1.16651783	0.38332271
TCGA-HU-8604	1.9013698630137	0	3.982783	1.218964	0.7094856	0.3690635	0.5466727	2.509632	0.7289831	2.785605	1.135205	1.035528	0.355196	0.03654281	0.5727482	1.861884	0.3605882	0.4666346	0.008646886
TCGA-BR-6456	0.843835616438356	0	0.920128	0.5937642	0.3577919	0.5583535	0.8725161	3.249517	0.4825071	0.138629	0.9043313	0.7833212	0.8111299	0.1842846	2.903505	1.012718	0.4047132	0.7563945	0.05450755
TCGA-VQ-A8PF	0.208219178082192	1	4.101709	1.335985	0.7203001	3.091184	0.2656941	2.539277	0.9945023	2.465254	1.226915	1.051312	0.5400648	0.3767951	0.9022065	1.167913	0.6110709	1.057472	0.3072541
TCGA-BR-7715	1.28493150684932	0	1.094155	0.8909545	0.5203906	0.4372833	2.332984	3.358133	1.241616	0.620397	1.509742	0.6134702	1.145717	0.2396831	1.36605	1.305618	1.08299	1.156556	0.02927208
TCGA-CD-8531	1.04931506849315	0	2.207839	1.173309	0.967067	0.4311885	0.9852211	7.379734	2.242351	1.284675	1.566778	1.134225	0.3278787	0.02001287	0.2310474	4.96434	0.8509218	0.1947086	0
TCGA-IN-7806	1.76712328767123	0	3.423397	1.58827	0.8628075	0.3366143	0.5986323	5.744538	0.2790158	1.098417	1.235321	0.6071664	2.331509	1.48794	2.564985	0.5753023	0.444051	2.497182	0.3661648
TCGA-IN-A7NU	0.975342465753425	0	1.848438	1.004638	0.9529089	1.487065	0.5389599	4.167802	0.6058156	0.8861071	0.8293651	1.460356	0.7831037	4.141175	0.6455305	1.243202	0.3189328	1.074405	10.38257
TCGA-RD-A8N6	0.745205479452055	1	2.85064	1.526217	1.54414	0.6400801	1.702809	2.992807	1.16669	1.159183	1.539935	1.584664	5.879969	0.666396	6.129194	1.845218	12.12629	0.7480936	1.579055
TCGA-D7-A4YX	1.26301369863014	0	1.854066	0.5872672	0.6127314	0.1738546	0.07533857	1.977009	0.2843796	1.208618	1.079805	0.3658542	0.07103295	0.1882804	0.2051833	0.5513055	0.1657191	0.2943983	0.6822753
TCGA-BR-A4CS	0.123287671232877	1	2.02864	1.460621	1.632808	1.019234	1.365184	2.660776	6.611583	1.012229	0.6498767	0.4549669	0.2397658	1.955314	0.2136814	0.6811375	0.6844936	0.3974867	0.07055425
TCGA-BR-4191	1.52876712328767	1	1.76619084	1.04289364	0.36420343	0.44205699	0.49756376	1.50879684	0.81858909	2.25781097	1.3447839	1.50612067	1.12955571	0.47678328	0.77786237	1.52012801	6.1512666	0.6273657	0.50305773
TCGA-B7-A5TI	1.63013698630137	0	3.011441	0.4019183	0.280719	1.508932	0.3374886	2.840265	0.3244876	0.2900441	1.283318	0.4780096	0.4463654	1.59046	0.6840761	0.6595068	0.5103724	1.098995	0.1482552
TCGA-CG-5722	0.0821917808219178	0	1.874984	0.4777357	1.223469	0.4545928	0.4441327	1.253202	0.3928412	1.534993	0.5224361	0	0.5530807	0.1237816	0.4588092	2.00506	0.655397	0.205277	0.4792849
TCGA-CG-5726	2.41369863013699	1	0.4331844	0.4604132	0.4323392	0.1226706	0.08698646	2.451755	0.01514388	0.1218275	1.233557	0.1720962	0.1169475	0.1442365	0.1597528	0.9990162	0.2192444	0.08309019	0
TCGA-BR-8373	1.23287671232877	0	1.241526	2.303014	2.869279	0.7048175	1.541836	2.133502	0.3070969	0.6176236	0.9739672	1.91943	1.848292	0.3951204	1.516297	0.3167285	2.996092	1.460294	1.568769
TCGA-CG-4437	0.671232876712329	0	2.277318	0.6666532	0.3064353	1.093049	0.3767784	1.569411	0.2867443	0.5427681	1.004478	0.09584073	0.905594	0.1606512	0.5894043	0.896075	0.313384	0.6169747	0.3201166
TCGA-CG-4469	0.589041095890411	1	2.516148	0.4258449	0.2908209	0.1701906	0.3218217	2.528327	0.3081509	0.4507224	1.361458	2.148863	0.4120648	1.256835	0.2124027	1.381925	0.6827037	2.228699	0.05981161
TCGA-VQ-A8PE	1.84931506849315	1	3.437894	1.613846	0.7018335	0.1622591	4.097373	3.336178	1.091697	2.215729	0.9118059	1.024359	0.4198702	0.3062597	0.8056136	1.882731	2.880659	0.5678434	0.7935863
TCGA-BR-8364	1.84931506849315	0	1.825525	0.5585631	1.907289	0.626616	1.981003	3.886713	0.8992716	0.3111547	1.098731	3.076806	4.146114	0.3877774	5.491244	1.405608	1.070929	0.7427603	1.770914
TCGA-F1-6874	1.20547945205479	0	2.648522	0.9353641	1.216734	1.602094	0.3179082	2.753549	0.5567168	1.296438	1.012855	2.247598	0.3070862	0.8959733	0.2994359	1.684899	0.8342628	0.2679428	0
TCGA-CG-4301	0.252054794520548	0	1.499903	0.2468867	1.023677	0.2349268	0.3924072	3.216593	0.7192514	0.6066117	0.7861393	1.252411	1.480312	0.7443609	0.8974328	0.8668741	0.87614	0.5728544	1.100833
TCGA-HU-A4HD	2.78356164383562	0	2.184576	1.302636	1.736291	0.3044467	0.335821	2.503868	0.2142311	1.088475	1.65165	1.494892	0.2377228	0.4446356	0.4972496	1.522734	1.579778	0.8935986	1.736876
TCGA-BR-8369	1.16986301369863	0	2.599085	2.650465	2.995544	0.5967712	0.8463478	3.884389	0.9331826	0.8890045	1.218699	1.604668	3.955414	1.551094	5.72353	0.8960249	0.6518023	1.459681	0.9321274
TCGA-BR-4267	0.515068493150685	1	1.35148	0.3287605	0.7771825	0.4042783	0.2282791	1.222851	0.2287485	0.2342082	0.4156462	0.661695	0.2783568	0.4002961	0.3162583	0.9177924	0.1545455	0.5780969	0.165759
TCGA-BR-8284	0.671232876712329	1	1.760856	0.7912754	1.439064	1.787423	0.4188796	4.464222	0.6280325	1.547556	1.31678	1.736029	0.8364115	0.2892969	1.932326	1.59868	0.808204	0.6829588	0.0859036
TCGA-VQ-A8PD	1.35890410958904	1	4.636777	1.860372	1.198583	2.852442	0.5673828	2.578193	1.079506	3.111477	0.8456145	0.8528269	1.969999	0.5498212	2.504383	1.617639	0.9304648	1.288056	0.9038566
TCGA-VQ-A8PB	2.85753424657534	1	1.844462	0.4680729	0.8931664	0.5868775	0.1213795	4.128961	0.2626346	0.5464162	1.376202	2.21272	0.3996409	0.08625654	0.6249623	0.5604241	0.3081152	0.3809546	0.1675795
TCGA-RD-A8N0	3.38630136986301	0	4.032453	1.209063	1.494805	0.2777052	1.129022	2.756036	1.378182	2.040895	1.163958	0.8571115	2.339878	0.4124546	0.8107052	2.890045	0.7411883	1.655296	0.136635
TCGA-HU-A4GJ	1.78082191780822	0	6.722346	2.049764	1.156117	0.5363787	0.5378676	2.800503	2.732946	2.760314	1.845987	1.29976	1.009427	0.138809	0.5873926	5.27137	0.569379	2.047763	0.07997155
TCGA-HU-A4H3	2.41643835616438	0	2.693887	0.795338	1.201214	0.1222538	0.2119111	4.006842	0.3521565	0.9308377	0.7438181	0.5145344	0.4773008	0.2269681	0.3272651	1.491964	0.09468309	0.9384893	0.696984
TCGA-BR-8381	0.613698630136986	0	2.033573	1.633615	1.501822	0.5859185	0.5275913	4.461124	0.9299896	2.410694	1.273161	2.465977	0.6307808	0.1553965	0.6585729	1.85799	0.3341031	0.6047516	1.147238
TCGA-FP-7998	1.85753424657534	0	2.794659	1.312643	1.536753	1.898563	0.5353636	2.134871	1.054712	1.290089	0.9710486	1.822407	1.737406	0.2720853	4.115379	3.233488	0.7084104	1.218297	1.849512
TCGA-HU-A4GD	1.8958904109589	0	4.821758	4.622923	1.691313	0.351918	2.772746	3.557225	1.976739	3.669743	1.070572	1.604558	0.6390469	0.6860141	0.3675944	1.369584	0.9696607	0.8342931	0.3091943
TCGA-R5-A7ZR	0.506849315068493	1	1.426707	0.5193101	0.7979644	0.2075444	1.439004	2.828961	0.4270278	0.8244718	0.4676828	0.3882221	0.2261275	0.137	0.2289898	0.4188152	10.58816	0.09371925	0.1864001
TCGA-BR-7958	1.06301369863014	0	1.181695	0.5940412	1.014217	1.356634	0.3741099	4.103512	1.102567	0.8982067	0.8980097	0.7930162	0.8724922	0.04197722	1.386394	2.411719	0.2963471	0.4594538	1.311129
TCGA-CG-4305	1.32876712328767	0	2.615368	0.9143954	0.546407	0.3045348	0.2591369	2.294711	1.007554	2.056604	1.27641	1.19626	1.3991	0.4824562	0.3106644	1.694368	0.4245407	1.017622	0.6706925
