# Supplementary material for: A Novel Risk Model Identified Based on Pyroptosis-Related lncRNA Predicts Overall Survival and Associates With the Immune Landscape of GC Patients
Source: Front Genet. 2022 Feb 7;13:843538. doi: 10.3389/fgene.2022.843538 (PMC8859253; doi:10.3389/fgene.2022.843538)
Supplement: Supplementary file 2 [file DataSheet1.ZIP › Supplementary table 4.txt]

Gene	Coef
PTOV1-AS2	-0.0482853293518329
Z94721.1	-0.17041762744789
AL353804.1	-0.671954872733868
AC147067.2	0.328214157212864
BOLA3-AS1	0.102948565128471
AP001318.2	-0.250488082949371
RRN3P2	0.910572107133774
AC116914.2	-0.0490103064970795
UBL7-AS1	-0.439555239844782
AC018752.1	0.311347570805641
ACTA2-AS1	0.0667406564516106
AL121772.1	-0.398664353078205
AP000892.3	0.0130593708600726
AC005332.4	-0.469125630672101
HAGLR	0.126848316573223
AP002840.2	-0.0342272072412511
AC245041.2	0.0884759263259933
