# Supplementary material for: A Novel Risk Model Identified Based on Pyroptosis-Related lncRNA Predicts Overall Survival and Associates With the Immune Landscape of GC Patients
Source: Front Genet. 2022 Feb 7;13:843538. doi: 10.3389/fgene.2022.843538 (PMC8859253; doi:10.3389/fgene.2022.843538)
Supplement: Supplementary file 2 [file DataSheet1.ZIP › Supplementary table 5.txt]

id	coef	HR	HR.95L	HR.95H	pvalue
AL353804.1	-1.27527094474656	0.279355268124277	0.131525928655876	0.593338261332248	0.000906209723392318
AC147067.2	0.514007296534773	1.67197789943649	1.11308424853026	2.51149910700407	0.0132845835951918
AP001318.2	-0.327393470255297	0.720800073833502	0.534935600924568	0.971243539484756	0.0314185468123447
RRN3P2	1.24615677595268	3.47695453131434	2.19384543963387	5.51051254314654	1.13392381941271e-07
UBL7-AS1	-0.731104102249032	0.481377206915936	0.209146438305912	1.10795104719523	0.0856250905016978
AC018752.1	0.467050617396823	1.59528215040303	0.971140923877159	2.62055184456055	0.065135608172146
ACTA2-AS1	0.150215886634138	1.16208509428915	0.997559920570654	1.35374501172471	0.0537807988525775
AL121772.1	-0.813449905010118	0.443325992425564	0.220835028733335	0.889976271823419	0.0221501001305022
AC005332.4	-0.782439116205915	0.457289268260841	0.277415658114924	0.753791174901551	0.00215253610181709
HAGLR	0.174828394009384	1.19104180916456	1.06762436294952	1.32872632023766	0.00173402426317418
AC245041.2	0.123490638770468	1.13143941282846	1.0392944053622	1.23175409999005	0.00438266942024747
