# Supplementary material for: A Novel Risk Model Identified Based on Pyroptosis-Related lncRNA Predicts Overall Survival and Associates With the Immune Landscape of GC Patients
Source: Front Genet. 2022 Feb 7;13:843538. doi: 10.3389/fgene.2022.843538 (PMC8859253; doi:10.3389/fgene.2022.843538)
Supplement: Supplementary file 2 [file DataSheet1.ZIP › Supplementary table 1.txt]

id	futime	fustat	ZNF667-AS1	AC053503.4	PTOV1-AS2	Z94721.1	AL353804.1	LINC01235	AP003392.1	MIR100HG	AL355488.1	AC147067.2	AP003071.4	LINC01094	BCAR4	AP003071.3	BOLA3-AS1	AP001318.2	AP000695.1	AP000695.2	FENDRR	RRN3P2	AC116914.2	UBL7-AS1	AC018752.1	PART1	AC104083.1	ACTA2-AS1	AC129510.1	AL121772.1	AP000892.3	AC005332.4	AC091057.1	HAGLR	AP002840.2	AC245041.2
TCGA-BR-7704	1.66027397260274	0	0.7084322	0.08761247	3.472297	1.12144	1.479505	0.1904619	0.975631	0.882403	2.547832	1.290238	0.4432481	0.5320283	0.01477801	0.2681037	0.7276517	9.640993	0.2417437	0.3331951	0.6498408	0.8383252	1.686013	0.3787318	0.1905359	0.5252436	5.981369	0.7830347	0.7425749	1.03379	0.8659257	3.249658	0.8227025	0.372195	2.851786	0.8591491
TCGA-CD-A4MH	1.01643835616438	0	0.5689759	0.05207863	4.470108	4.999549	3.440192	0.1992574	3.501915	0.9998629	3.368702	0.2018272	0.4088416	0.1778897	0	0	0.6869609	4.339831	0.06531699	0.05941739	1.485027	1.943438	1.844049	0.9277915	0.1132584	0.01794342	5.893031	1.048183	1.345224	0.2697829	0.4358725	1.163652	2.17333	4.429615	1.676932	0.2364332
TCGA-EQ-8122	0.665753424657534	1	1.049827	1.605488	2.219121	1.547107	0.6977289	1.212842	1.998419	1.902809	0.6506453	1.011069	0.9452876	0.3427508	0	0.8597697	3.186466	3.859298	0.4278905	0.4483919	3.620441	0.5280761	0.8496399	0.788661	0.9819978	1.348334	7.275963	1.835997	0.7087291	0.2743426	3.555527	0.5044677	0.8223233	1.281147	0.6321611	0.3052185
TCGA-VQ-AA64	1.53424657534247	1	1.039375	0.2838002	4.194583	1.431041	0.775259	0.5429221	1.721974	1.436613	2.490803	0.476601	0.9819545	0.5816413	0.02393495	0.6079217	0.4332827	3.554195	0.9017197	0.6835617	1.679329	0.9142382	1.05588	1.189637	0.8229287	0.02281576	4.428513	0.7356395	1.450875	0.4719064	1.967454	0.6975398	1.788172	1.450261	2.218371	4.964758
TCGA-BR-A4J8	1.12602739726027	0	2.109364	1.434972	3.083883	1.762551	1.874172	0.3743404	3.095742	5.975057	3.479587	1.359389	0.7973721	0.2864288	0	0.8131797	1.45404	2.763311	0.226634	0.1616971	5.044055	0.4017476	3.477391	1.183533	0.8090743	0.8240199	18.13741	2.288982	0.5791598	1.152256	3.039942	0.724391	1.690337	0.5399071	1.134691	0.2895408
TCGA-HU-A4G3	0.465753424657534	0	0.3244457	0.1118364	2.203931	0.2602737	0.7776471	0.1312862	1.269332	0.2886343	1.151483	0.2167071	0.2633903	0.123092	0	0.1026695	0.2800178	3.006958	0.4067688	0.435953	4.070152	0.3477867	0.7747839	0.7691203	0.243217	0.1566994	1.973452	0.4289345	0.406238	0.8046471	0.3645286	0.6684524	0.8796885	0.4596104	0.5479982	0.2995601
TCGA-IN-AB1X	1.12602739726027	0	0.3348247	0.05709957	4.138407	1.129533	1.162755	0.193642	1.027137	0.4888243	2.163132	0.2655427	0.2589937	0.2383825	0.009631253	0.03494619	0.2440898	3.375502	0.286457	0.4777363	1.456909	0.5463607	1.450447	1.5483	0.6829774	0.06295474	1.971125	0.417905	1.912784	0.898334	0.4346686	1.479975	3.193398	0.2003841	1.239061	1.736827
TCGA-CG-5721	0.501369863013699	0	0.7234735	1.269144	1.389483	0.6081032	0.7045098	0.4024906	0.6394966	0.5498305	0.399001	0.1735935	0.3125764	0.9973634	0	0.09138162	0.2553105	4.865309	0.4119848	0.5394464	0.8687508	0.4857552	0.9769355	0.9290465	0.8117882	0.1131775	3.907325	0.3467506	0.3314436	0.04297089	1.651561	1.901649	1.212697	0.2585473	0.3135532	1.884454
TCGA-MX-A5UG	0.30958904109589	1	1.673059	0.9785219	3.438888	0.9109149	1.263617	1.408221	2.242181	4.068407	1.265143	1.516878	2.091171	0.6462025	0.04126297	1.766687	0.9800158	2.508999	1.165898	0.6512404	8.669171	1.47468	1.69476	0.781902	2.553657	0.03259064	32.28322	4.06288	1.224298	0.09387105	4.236857	1.530496	1.062054	1.052794	1.164441	1.017314
TCGA-VQ-AA69	2.36712328767123	0	0.09071162	0	4.052186	1.108392	1.02729	0.0804617	0.792617	0.10964	1.625642	0.1265638	0	0.9089492	0.009180959	0	0.09971903	2.384189	0.1365321	0.2277003	0.4665197	0.1927021	1.508327	2.317253	1.302092	0.8876685	0.8205917	0.03830447	1.142343	0.04177238	0.09385747	3.879649	2.542278	0.07037411	0.9144235	0.01482649
TCGA-CG-5723	6.83835616438356	0	0.4496538	0	0.3987765	0.06622539	0.1130677	0.9897816	0.390008	1.515405	0.2504946	0.5293448	0.1390011	1.200966	0	0.5573065	0.2919478	5.756028	0.2284145	0.8008325	0.7542092	0.2505023	0.7009422	0.9691756	0.8663952	0.3058985	3.042063	0.2803604	0	0.05459695	0.5361695	2.161821	0.6385298	0.3363829	0.5179032	2.263394
TCGA-D7-8576	1.22191780821918	1	0.5603903	0.121051	1.828899	0.6690817	0.9920275	0.736832	1.529455	0.5619677	0.5470654	1.032075	0.4857123	0.7626498	0.07146383	0.3333863	0.3252667	4.116888	1.670043	2.129182	1.430593	0.4864791	0.4659006	1.228915	0.7897695	0.09175644	5.386791	0.2640836	0.3908529	0.1799953	0.4887496	0.5003843	0.6805427	0.7853466	0.529598	1.198046
TCGA-VQ-A91E	0.994520547945206	0	0.2017637	0.100577	4.569714	0.9947977	1.248849	0.2405102	1.809232	0.240582	2.067157	0.2338676	0.1140499	0.2557539	0.01696479	0.09233296	0.2149737	3.044492	0.3658164	0.3346874	1.952866	0.5966737	1.083881	0.9815372	0.5468263	0.08085762	0.8227697	0.2937366	0.7103815	0.5740856	0.5076059	1.011288	1.947759	0.1764814	1.900905	0.08219018
TCGA-CG-5725	1.25205479452055	1	2.68571145	0	1.081378619	0.148622973	0.676657437	0.385019658	0.510565853	0.297475657	0.90347123	0.131995028	0.089127484	0.122803236	0	0.104225582	6.364693722	3.214257298	0.192227921	0.307633573	0.853315317	0.619209481	0.196631768	2.587720065	0.277766236	0.121261634	2.910225363	0.143813621	0.240563911	0.106189576	0.358116438	1.902571722	0.255445735	7.895103953	0.119208009	0.061850933
TCGA-HU-A4H4	1.98630136986301	0	0.3967932	0	2.308849	1.318474	0.8039478	1.343188	2.555197	0.2547284	1.722939	0.9319913	0.2581792	0.6002929	0.007800784	0.1415224	0.2993732	4.084486	0.452428	0.2374405	0.7211208	0.4557977	3.631144	0.9329555	0.452597	0.05948818	6.283011	0.3287162	1.194602	0.9937965	0.2334084	1.446705	2.078882	0.6128962	0.6312785	0.121777
TCGA-D7-A4YU	1.36986301369863	0	0.9428999	2.915233	2.719288	2.442435	0.9556276	1.526061	1.972771	2.460838	3.322343	0.6778673	1.637616	1.172811	0.009834521	0.8920931	0.9684804	2.325512	0.4241288	0.3104302	2.569764	0.8870477	1.077133	1.466413	0.9509886	0.6870288	16.29659	2.724474	0.9412788	0.3859344	2.10396	1.76525	2.72041	0.6030704	1.510091	2.731693
TCGA-BR-6852	1.15890410958904	0	0.44770099	0.088453119	1.685018952	0.257318165	0.615053175	0.52302714	1.022876606	1.378064052	0.56312049	0.342794095	0.24689718	1.101122937	0.089518819	0.162405727	0.421333942	3.905999745	0.554689214	0.555047078	0.247850977	0.727877355	1.22557724	1.147097294	0.961820326	0.030476054	4.212736245	0.491758215	0.642599958	0.076368946	0.822152312	1.334075973	1.029076533	0.318584395	0.743006202	3.73460758
TCGA-BR-6458	0.583561643835616	0	1.043809927	0.235688541	2.748086914	0.7884853	0.614567015	0.486748073	1.312284953	1.937964508	0.991049639	0.319688263	0.298098279	1.820336571	0	0.144246539	0.640497103	2.140306748	1.27108176	0.896336725	0.355457861	0.620180013	0.408202833	1.041991443	0.640706713	0.058197088	4.133697603	0.750530647	0.261593047	0.118702237	1.077989645	1.830024539	1.323592354	0.410839476	0.701173409	0.609905004
TCGA-IN-A6RI	1.53150684931507	0	0.2328137	0	1.135592	1.410747	0.3010741	2.085026	1.182741	0.07419566	1.942802	0.7830704	0.04700049	0.2147274	0.04544324	0	0.1398482	2.42258	0.3547932	0.8709055	0.8082009	0.4704667	0.8295344	1.8881	0.8056249	0.09437209	0.8134949	0.07583868	0.2718407	2.209768	0.172797	0.8427739	1.250144	0.3638832	0.4479	0.6421368
TCGA-BR-8588	1.06575342465753	0	1.300737	1.548228	2.354208	1.20105	2.093293	0.6133077	0.9946551	2.349812	0.8585573	0.5333381	0.6752396	1.162147	1.175161	0.2632082	0.5042575	2.971197	0.1726032	0.5560887	3.246583	0.6995648	1.522808	0.6196936	2.525265	0.3753793	10.57282	1.271139	0.6943004	0.04950793	3.440248	1.249221	1.116067	0.8022884	0.3612532	0.007809825
TCGA-HU-A4G9	2.01643835616438	0	0.0787868	0	1.832206	0.4950949	0.7044033	0	1.336346	0.03571009	1.220583	0.2748148	0.01237095	0.06459219	0	0	0.03464405	2.222286	0.08893782	0	0.7714227	0.1221347	0.5458521	1.021797	0.6168658	0.08307004	0.2915664	0.09980707	0.4293053	1.367342	0.1819268	0.7130108	1.281605	0.1342519	0.471565	0.006438709
TCGA-HU-8602	1.86027397260274	0	0.2256712	0	0.8248071	2.030481	1.073018	1.175339	0.8778477	0.1726066	0.7880483	0.3864237	0.03865575	0.6895945	0	0	0.1826769	2.268644	1.306157	0.758414	0.1113934	0.4452429	0.4690497	1.262619	0.3614125	0.00254481	1.580126	0.245597	0.4695106	0.01594239	0.1351282	2.029919	2.014489	0.207192	0.426542	2.545075
TCGA-BR-8365	1.46027397260274	1	5.321443	2.823673	2.012706	0.9088184	2.327462	1.337392	1.029255	9.929093	0.6563484	1.53667	8.500028	0.7250909	0	5.257987	2.340754	3.701348	0.2109799	0.3541448	16.76296	1.126728	0.9249144	0.7948584	3.135729	3.17808	23.50303	6.439139	0.7759282	0.149848	6.11475	1.570601	0.4176164	0.9127023	0.7149299	0.01091002
TCGA-HU-A4GP	0.747945205479452	0	0.3006583	0	1.599837	0.7407038	0.5223415	0.07219762	1.256469	0.268288	1.387789	0.6006309	0.2896901	0.1848677	0.04668199	0.1355053	0.3921084	1.971182	0.152728	0.2315554	2.58193	0.2965952	0.3408588	0.8410839	0.3009402	0.1640112	1.673711	0.233718	0.5138216	0.435416	0.4306734	0.4390575	1.183982	0.4575086	0.3293415	0.09549088
TCGA-KB-A93H	3.13698630136986	0	0.1870929	0	6.452592	1.81252	1.087273	0.3148215	2.091549	0.1960995	4.188907	0.1305191	0.08813087	0.1597764	0.02840362	0	0.6067286	7.466044	0.2534379	0.2881835	0.3247418	1.546827	2.333197	1.279392	0.3662137	0.1837265	1.485721	0.2429344	0.6456579	1.243872	0.3470298	0.5079503	3.008483	0.1866172	2.092282	0.02293475
TCGA-BR-8297	0.616438356164384	0	4.808124	7.413755	1.025863	0.7788187	2.12239	0.1208764	0.7497232	10.07413	0.7364619	0.3591438	4.760303	0.218848	0	4.348322	1.628637	3.373579	0.6715458	0.4699154	14.52638	1.305474	0.198153	0.6137182	2.127356	4.085809	18.85774	7.271675	0.8103924	0.9087714	16.06453	1.041089	0.7722661	0.3518473	0.5045472	0.7526282
TCGA-HU-A4GF	2.15068493150685	0	0.1638907	0	1.705403	1.201534	1.055006	0.3335003	1.263564	0.08356883	2.031225	0.685997	0.08234813	0.3179933	0	0.1444467	0.2666436	2.899728	0.3404122	0.280494	1.062018	0.4064994	0.499607	1.800896	0.4491171	0.04608016	1.268618	0.3820146	0.881125	0.8943325	0.1067078	0.3823335	1.175761	2.809029	1.383642	1.125068
TCGA-CG-5724	1.0027397260274	1	0.2568464	0	0.9290048	0.3322979	0.4457654	0.6172536	0.5940698	1.050308	0.2693362	0.758881	0.1565734	1.368716	0.04128701	0.04993547	1.514728	1.220363	3.151806	6.485168	0.04841426	0.3435117	0.06280544	0.8443475	0.5323218	0.0112447	0.6499823	0.1607725	0.4610259	1.432368	0.3637433	0.3372699	0.6825783	0.1846099	0.1427842	7.571327
TCGA-BR-4201	2.57534246575342	1	2.050579748	0.744263647	2.740805611	0.236196067	0.571287234	1.429692223	0.898342911	5.238660827	1.866570494	0.05244261	0.68461295	1.807821695	0	0.496915222	1.049509876	2.987811398	0.916483058	1.569627794	1.884731061	0.686256691	1.197890131	0.620417543	1.17715839	0.37765455	9.852793216	1.995076368	0.846546563	0.876252003	2.859874923	2.010709823	0.92909187	2.055780579	0.663071249	0.68192399
TCGA-VQ-A91K	5.1013698630137	0	0.5276367	1.961879	4.490139	0.5163732	0.4872071	0.1502888	0.7202308	0.8556514	1.207875	1.086161	0.7660087	0.9006071	0	0.5145911	0.165451	4.125455	0.1874733	0.07105842	1.744662	0.2949941	0.7191307	0.4038487	0.6603086	0.3283209	4.417415	1.186701	0.7541155	3.419074	2.392858	1.748241	0.9057453	0.1768697	0.7847514	0
TCGA-IN-A6RL	1.11232876712329	1	0.9858	0.7919425	2.31209	0.6143554	0.7866745	0.941149	2.430844	0.7269951	0.8714146	0.9207359	0.3684218	0.2604921	0.04452688	0.3231241	0.6448386	2.444236	0.4304099	0.9286388	1.766554	1.629216	0.9144078	0.8817886	1.148188	0.5032743	1.571569	0.9010014	0.3729026	0.6331017	1.282334	1.076462	0.6728292	0.5180576	0.3695731	0.2636598
TCGA-R5-A7ZF	0.70958904109589	1	0.272694	0	1.236067	0.7854019	1.036173	1.333903	1.944733	0.5407432	0.6172983	0.760943	0.04281786	0.1583579	0.0206996	0.07510674	1.393938	3.58363	0.1231313	0.4200367	0.1982287	0.3992432	1.039106	1.109208	1.067537	0.08738321	3.679225	0.4231744	0.3962388	0.1294988	0.1961293	0.5621206	1.002704	0.2550006	0.4295167	1.225698
TCGA-D7-6815	1.33150684931507	0	0.4026086	0	1.53128485	1.40844551	0.80155436	0.20465411	0.43200408	0.45926257	0.50208474	0.31271714	0.39885237	0.55125536	0.01134228	0.20577244	1.6015244	1.86785103	0.32047962	0.11507885	2.4494642	0.66916036	0.20704526	1.80574338	1.24302534	0.0417031	3.43299244	0.45902187	0.5156546	0.23222763	0.31109269	0.39816197	0.9184477	10.81174445	0.54131011	0.04884489
TCGA-CG-5719	0.0849315068493151	0	2.141356	0.5309981	0.8526421	0.2059629	0.615377	4.209507	0.9476066	3.303524	0.5842842	1.714873	1.513041	0.6448991	0	1.462421	0.9187754	2.48981	1.642744	1.716503	2.532328	0.2540444	0.4087408	1.715755	0	0.2845929	10.98466	1.426227	0.1071564	1.409324	3.777936	1.384215	0.3129867	1.144238	0.2477991	1.341952
TCGA-RD-A8NB	1.40547945205479	1	1.152464	11.24202	2.274456	0.5737552	1.175498	2.098052	1.548664	3.894204	1.431301	1.070083	2.213545	0.8633223	0	1.850857	0.5138978	2.832897	0.5771819	0.4500423	5.522123	0.3963102	1.416972	0.8181324	1.715695	0.2506747	16.97335	3.877068	0.8490887	0.2774993	6.644292	0.991552	1.069523	0.8469719	0.3681596	0.4417318
TCGA-CD-8530	1.03287671232877	0	2.846274	0.6023361	1.187008	0.8177169	2.060913	2.095082	3.210412	4.75843	1.057294	0.9855988	2.591984	0.4724525	0.03386629	2.129937	2.59122	2.812392	1.141568	1.20899	4.264684	1.4857	2.884958	0.8153259	0.5094191	0.316678	20.01348	2.274861	0.4862101	0.2375523	3.301728	2.22816	0.9271732	1.943855	0.8666948	0.1154593
TCGA-VQ-A8P8	2.41369863013699	0	1.500262	0.4024104	2.784381	0.5150853	0.8794139	1.581648	0.9996397	4.037742	1.669961	0.3742834	1.951628	0.27491	0.01357529	1.132906	0.5996222	3.009441	0.4845147	0.703979	7.956722	0.7700976	1.36294	1.201866	1.312717	0.2384752	10.88573	1.393303	0.7795885	0.4323628	2.806083	1.078982	0.8185616	1.066591	1.436605	0.9573028
TCGA-BR-8384	0.30958904109589	0	3.702424	9.705919	1.615186	0.4517664	1.590824	1.780825	3.117771	9.802965	0.9154214	1.203668	9.854683	0.6114959	0	5.108602	1.967857	3.802128	0.9495063	0.4983141	14.04303	1.11446	1.195396	0.750137	2.744042	2.833587	27.73569	9.289385	1.880325	0.4748626	17.75305	1.53978	0.3929714	0.9591073	1.121034	0.1498182
TCGA-VQ-A8DT	4.06575342465753	0	0.2871797	0	1.62999	0.6050826	0.6252779	0.08091422	0.7736313	0.2411864	1.092724	0.08485041	0.2864693	0.1828122	5.096392	0.1004991	0.2740983	2.280641	0.2745999	0.6244933	2.165278	0.3718594	0.3792026	1.118537	0.7737451	0.3281471	1.022131	0.1232637	0.2871919	0.7561316	0.2877601	0.911158	0.9238384	0.3993444	0.4214679	0.08448927
TCGA-HU-A4H6	1.3041095890411	0	0.7262653	0.4159748	2.264074	1.313832	2.302158	3.736023	3.741388	0.6490073	0.6772362	1.381785	0.4872478	0.3743915	0.01002349	0.3636939	0.9072516	3.237858	0.3726538	0.9039861	2.384065	0.6368449	2.424376	0.887413	0.3230873	0.1146575	4.184246	0.7402078	0.4796827	0.3591457	0.3923878	0.790041	1.158062	0.7683229	0.4367736	1.300364
TCGA-BR-7957	0.756164383561644	1	2.684028	2.163628	1.005288	1.136025	1.756083	4.350201	0.8362707	5.728528	0.377436	1.104365	3.176149	0.7370474	3.694	1.873241	0.9861408	2.010851	0.7148075	0.6622858	8.729473	0.5756391	0.2031065	0.5599326	2.467448	0.1612147	24.175	2.213382	0.7880533	0.06581173	5.730624	1.202715	0.7336515	1.710617	0.7203299	0.06229039
TCGA-BR-6452	2.89041095890411	0	0.506259896	0	1.230764323	0.367076356	0.797638202	0.284284678	0.712394841	0.563225209	0.320064823	0.311189299	0.250149386	0.740123456	0.009674452	0.526543954	0.287216233	3.165960625	0.445999828	0.676193288	2.100627537	0.296358101	0.397350695	1.104449037	0.498938737	0.018444157	4.515109369	0.28658019	0.509277107	0.187075316	0.60306386	0.89068652	0.864531967	0.188040558	0.642383624	0.213520296
TCGA-D7-8573	1.62465753424658	0	0.2202888	0.06609028	1.345839	0.5767879	0.393904	0.1896504	1.500237	0.1580892	0.6545025	0.05122569	0.149887	0.3160509	0.1895119	0.0808974	0.2179466	1.059126	0.9117943	0.9551112	1.05013	0.2656033	1.11922	1.030235	0.862382	0.02277106	1.307754	0.1302288	0.4534627	0.2028844	0.3279944	1.683473	1.233148	0.09765722	0.6476848	0.3780568
TCGA-D7-A6F0	0.246575342465753	0	7.640322	0.05138234	2.171418	0.7473794	1.148412	0.9784984	1.364432	0.4059183	2.633083	0.1194773	0.05378338	0.2535164	0.0346676	0.09434134	4.493405	2.561765	0.1675536	0.1563279	0.8977352	0.2851599	1.542529	1.507696	0.3911044	0.02714538	3.296643	0.08316739	0.4977143	0.03450428	0.2312302	2.388036	1.548989	8.714681	0.98911	6.904853
TCGA-VQ-AA6A	2.74520547945205	0	0.193762815	0.057075102	2.749424267	0.96301263	1.303995234	0.129039361	1.393374573	0.29101325	1.583523671	0.176952565	0.199140543	0.099644502	0	0.17465605	0.230043159	1.849632557	0.801735811	0.694591394	3.174098033	0.294908344	0.351472793	2.160709825	1.055058196	0.191405264	1.14403386	0.309277838	0.460714337	1.834225118	0.576109178	1.632376383	2.537753924	0.100149097	0.819027713	0.689250684
TCGA-BR-8686	1.30684931506849	0	1.157026	2.138675	4.848204	0.7319528	1.374643	2.767697	4.579953	4.276324	1.166758	0.3900371	0.5267324	0.8594431	0.04244004	0.6159603	1.44435	4.972974	0.4733514	0.1435323	3.471201	1.23988	2.711495	1.203014	1.094376	0.4739079	9.009038	2.328429	2.031004	0.9534195	3.010613	6.746378	1.254976	1.417432	1.761261	0
TCGA-FP-8211	1.13150684931507	0	0.3766457	0	0.7143594	0.7733224	0.9902299	0.1260852	1.138544	0.2890316	1.092148	0.09365497	0.2424161	0.2659852	0.02038124	0.1479032	0.3099193	3.485483	2.151967	6.502342	0.7428789	1.052128	0.9301129	2.326751	0.3284743	0.3635853	2.401292	0.1403059	0.7559053	0.4694581	0.2642596	1.093451	0.574687	0.1199598	0.5709295	0.8886782
TCGA-D7-A6EY	0.953424657534247	1	0.82619	2.564793	1.491742	0.7927543	0.5573165	0.7457416	0.6522324	1.712865	0.8000356	0.7454763	1.020724	0.7848216	0.01351924	0.3924274	0.4503072	1.883839	0.3618857	0.5791469	1.646073	0.6442112	0.987137	0.74544	0.6100722	0.2835159	9.508861	1.111169	0.6793237	0.3306222	2.659661	0.8685759	1.143601	0.4108111	1.430674	1.237172
TCGA-BR-8680	1.31780821917808	0	0.2917071	0	4.963828	0.4725916	0.9535661	0.23758	1.265063	0.5066564	2.05453	0.1144685	0.2189969	0.4652248	0.1743749	0.1807727	0.234492	4.496758	0.2778394	0.3229509	0.4357301	0.2967576	2.273636	1.083368	0.9635362	0.2204975	2.903321	0.3949399	1.221926	0.2550173	0.4192631	0.3712378	2.208069	0.521692	0.6719661	0.05363828
TCGA-BR-8295	0.183561643835616	1	7.941444	0.1391655	1.112235	1.093082	0.3801593	0.4053951	1.072878	0.3285064	0.8914403	0.3235958	0.2549199	0.2746526	0.3521054	0.04258616	4.138845	2.428426	0.5236237	0.8732692	0.6675027	0.6192002	1.071239	1.649803	0.6053022	0.04475215	1.722565	0.2644275	0.2527546	0.2803573	0.3336209	1.585862	1.479906	8.353945	0.1704777	0.568621
TCGA-D7-8578	1.76164383561644	0	1.785371	0.7529179	1.840957	0.9126278	1.153027	0.676535	1.612367	3.007581	0.6805321	0.4376824	1.401068	0.7143918	0.04233274	0.6912033	0.7356755	2.793018	1.133171	1.455556	5.106767	0.768463	1.01424	0.8712126	1.091609	0.1470012	5.100455	1.638143	0.759701	0.09028566	2.319541	1.149592	0.5723401	0.8720666	0.4831223	0.6665475
TCGA-R5-A7ZI	6.21095890410959	0	0.3413048	0	1.505254	0.2608484	0.9649269	0.4288404	1.664176	0.1834405	1.09236	0.6949939	0.07821388	0.6239087	0.02520748	0.1829264	0.2372857	2.873894	0.07497321	0.2557554	0.1872068	0.2144951	5.17663	0.8613589	0.3250052	0.03089416	1.574566	0.3260263	0.2412652	0.8458488	0.144562	0.534273	0.9221811	0.2415263	0.6276664	0.05427732
TCGA-D7-8574	1.43287671232877	0	2.631543	0.9744766	4.996534	1.795399	2.460319	1.207504	4.521472	4.971195	1.927526	0.6923617	1.03418	1.010911	0	0.646101	0.4066518	4.280054	0.1629584	0.123533	2.264744	1.818246	3.813072	1.053119	2.825667	0.1137822	25.91151	2.565948	1.016031	0.03116099	1.284177	4.191464	0.8595993	1.053691	0.5400224	0.01474684
TCGA-R5-A7O7	3.80547945205479	0	1.014055	0.1610646	0.7758813	2.061627	1.839922	0.2801124	3.173251	0.9378276	1.367185	0.9987122	0.1404925	0.4156789	0.5705181	0	0.5508165	2.007547	1.939269	2.419525	1.348629	0.6626974	2.603602	1.413601	1.225968	0.02219759	3.504372	0.8274361	0.715069	0.3553769	0.1828988	1.349569	2.577034	1.680836	0.05637262	0.102371
TCGA-RD-A7BS	0.920547945205479	1	2.183519	0	2.363989	0.8018882	0.6845387	1.258398	1.278984	4.149906	1.083252	0.7121729	0.6011039	0.5928339	0.3099668	1.40586	0.3086147	2.69952	0.8642972	2.183977	2.347446	1.49462	0.7072782	0.6619876	1.498675	0.5698406	5.371731	2.149999	0.463554	1.696786	1.400845	2.181363	0.6499043	0.763703	1.045169	2.106568
TCGA-BR-6709	1.01369863013699	1	0.3374123	0	1.066364	0.4047832	1.03664	1.31366	0.6810884	1.144905	0.5390008	0.6162789	0.4854876	1.976593	0	0.6082808	0.8254576	1.982086	2.916887	2.343482	2.824249	0.7608057	0.3825271	0.9894701	0.9726587	0.009131697	2.724354	0.5525551	1.123182	0.1620866	0.2758849	1.521218	0.5381536	1.018842	0.5217909	4.295592
TCGA-MX-A666	1.16986301369863	0	2.322538	0.1288602	5.149371	2.061764	0.83202	0.1960917	1.904076	0.4684378	4.810782	0.5493281	0.2922438	0.1907359	0	0.07886528	3.824493	2.087986	0.1131315	0.08576097	4.666352	0.6411636	2.132615	1.620474	1.541319	0.07103698	2.58844	0.4534196	1.274207	0.7602478	0.6774477	1.864328	2.149766	5.075568	0.9696733	0.8599736
TCGA-CG-4444	3.92054794520548	0	0.77429717	0.46460391	3.05194355	1.351575	0.96148628	0.31646933	0.79595622	1.62070624	1.7101771	0.42012626	0.24315718	1.03448235	0.01306115	0.14217387	1.07816479	3.36425426	0.52443532	0.22086434	1.79961366	0.71129449	0.77487204	1.72437785	1.76820128	0.01245042	4.72267355	0.8609939	1.0625896	0.66855209	0.94770125	0.75263516	1.64311138	1.52677917	1.35509473	0.12655607
TCGA-BR-7851	1.03561643835616	0	0.4569608	0.9870897	1.999267	0.7896718	0.7047514	1.115841	1.29473	1.254354	0.8873417	0.8128974	1.119317	0.7726795	0	0.4530904	0.2787963	2.504603	0.2321264	0.2463535	1.18567	0.4073168	1.23471	1.01018	0.9391728	0.2635748	6.51064	1.09842	0.8216855	0.05918311	2.298885	1.026967	1.193235	0.344698	0.7773332	0.2408707
TCGA-BR-8591	1.12054794520548	0	0.5113996	1.134949	2.186913	0.7593843	0.5355149	1.026389	1.166632	0.9751921	1.387107	1.495463	0.4454941	0.74089	0	0.4167683	0.4019973	3.031343	0.5978502	0.2266045	1.679892	0.4018138	0.7862742	0.6913236	1.049002	0.1512024	5.249846	0.7427982	1.05356	0.2177547	0.8973899	1.344052	1.123877	0.4585654	0.4965404	5.703914
TCGA-R5-A805	0.76986301369863	1	0.6822485	0.1323717	1.434738	1.193752	0.4930918	1.364004	0.5385983	1.068645	0.608631	1.231194	0.03463932	1.738281	0.04465551	0.2835503	0.5173611	1.343499	0.5312655	1.573178	2.098934	0.398981	0.5604189	0.7282765	1.151505	0.3040531	5.091172	0.4564598	0.4808312	0.2158764	0.8740607	0.7542215	0.8620302	1.580056	0.5559611	0.5048045
TCGA-BR-4256	0.778082191780822	1	1.769897	3.397776	0.7712093	0.5062762	0.246964	3.754489	0.2839535	4.45763	0.4005799	1.124085	1.69153	2.582277	0.03494627	1.242636	0.642737	1.623196	1.15372	1.370986	4.306887	0.4480288	0.2870638	0.7599077	1.531936	0.1979696	13.97051	2.560276	0.4348198	0.174902	7.741165	1.161952	0.8277153	1.170979	0.3335622	0.4740568
TCGA-CG-4443	2.4986301369863	0	0.4929407	0	2.881319	0.4752047	1.081767	0.1183707	1.166054	0.7426348	1.597725	0.4220388	0	0.6681923	0.1683812	0	0.3546905	3.037919	0.1821115	0	0.1854817	0.2778737	0.7684199	1.783175	0.9868058	0.06253548	2.565318	0.2235272	1.867997	0.7661163	0.1488546	1.165957	0.6308294	0.4483854	2.477499	0.04120024
TCGA-CG-5718	3	1	0.403152	0.2177141	2.733166	0.9711367	0.6848419	0.2145588	0.7770547	0.2923656	0.7586126	1.181231	0.1266042	0.4957772	0	0.04441526	0.6825031	2.17091	0.6371326	0.7313813	0.69378	0.1388807	0.3910374	1.359418	0.3156502	0.2800457	1.8152	0.1736423	0.5272211	0.3202464	0.3601589	0.5107865	0.9044869	0.3250526	0.1015999	0.7116523
TCGA-BR-6455	1.09315068493151	0	0.5660474	0.1786456	1.721145	0.5889891	0.3549145	0.233016	0.433577	1.073932	0.3557032	0.4153973	0.5402035	0.7322592	0	0.255115	0.2618317	2.947699	0.3883658	0.4869027	0.9913362	0.3019907	0.4583804	1.864322	0.647518	0.1326774	4.601018	0.3981127	0.216306	0.0514132	0.7438311	2.042411	1.209852	0.3602127	0.9170473	0.2487183
TCGA-BR-A4PF	0.0958904109589041	0	0.3045515	0	1.26043	1.488508	0.9756989	0.429044	0.7435425	0.3695388	2.046699	0.10623	0.08767011	1.081955	0	0.08388109	0.1618164	3.058659	0.1718952	0.2866768	0.8915714	0.3278565	1.265999	0.5206514	1.142574	0.001049374	6.355332	0.4340313	0.3503358	0.3286989	0.1210496	0.4185269	3.558991	5.132568	1.007359	0.08296306
TCGA-D7-6519	1.71232876712329	0	0.5161172	0	2.512137	0.5656869	0.6438713	0.1014547	0.8606085	0.5100217	0.4279372	0.3014387	0.2600809	0.4329713	0.01093321	0.3173617	0.5462549	5.493788	1.447052	1.836482	0.8205166	0.2915023	0.3492615	0.3651051	0.07048203	0.00893312	1.63238	0.5108895	0.7848269	0.1430166	0.4716182	0.6807052	0.7351343	7.180333	1.383871	1.900986
TCGA-VQ-A925	0.378082191780822	1	0.4069884	0.5002023	3.006992	1.243478	0.6323864	0.03163335	1.168559	0.5095116	0.9649836	0.2467182	0.3411178	0.1346159	0.0230104	0.3061347	0.3776684	3.222578	0.7414176	0.8214466	2.304016	1.779602	1.575145	0.8279797	0.6428019	0.0752038	2.399441	0.8352277	0.3120017	0.885544	0.9352091	0.5283479	2.980141	2.439922	1.575637	1.28408
TCGA-BR-8372	1.5972602739726	0	0.3149141	0.0593243	0.8183622	1.518702	0.6776914	0.5003876	0.6098039	1.33876	0.9138857	0.1379444	0.1552412	1.999376	0.2501627	0	0.3767773	1.49999	0.2083326	0.3271398	0.9426235	0.4030302	0.7763125	1.631939	0.6450798	0.06404494	2.932141	0.3005914	0.3112655	0.05691068	0.8408323	1.047185	1.196615	0.1972341	0.4567971	0.01077312
TCGA-FP-7916	1.17260273972603	1	1.287756	0.3249657	1.906973	1.17224	2.130507	0.3164883	1.586677	2.896555	0.8530748	0.4030024	0.9184076	1.613222	0.04385079	0.556881	0.4207189	2.291395	2.412825	1.804359	2.361063	0.6965176	0.6003489	1.421791	1.837476	0.3926246	17.36438	1.248652	0.7607124	0.2306908	0.9239129	2.388895	1.211092	0.7502815	1.023642	1.168454
TCGA-BR-8589	1.31780821917808	0	0.3552277	0	2.139857	1.074005	1.132559	0.2266122	1.860271	0.3588478	0.4437889	0.3366511	0	1.153923	0.201471	0.1329128	0.3580819	4.40831	0.4357992	0.6813756	1.109661	0.7688617	2.674699	1.536192	0.4722921	0.01496496	1.404505	0.1451894	0.4820784	0.2395846	0.1096044	1.480006	1.141467	0.2306452	1.482185	0.1676091
TCGA-3M-AB46	4.83561643835616	0	0.724776	0	4.513669	2.429056	1.231191	0.1361393	1.592544	0.9957792	3.455678	0.7078618	0.4665918	0.3070017	0.01100323	0.3593186	0.5338187	1.812017	0.1309052	0.1240432	1.819278	0.3433045	1.255351	0.4443503	0	0.2082761	6.107546	1.271632	0.9214958	2.453112	0.784663	0.4810031	2.128838	1.774199	0.844773	0.7166952
TCGA-BR-8683	0.821917808219178	1	0.9319599	3.348934	2.286887	2.542919	1.4096	0.2813401	3.160416	2.13488	1.311611	1.099879	1.010038	0.6161258	0.05744547	0.6600473	0.7764639	3.254452	0.5410467	0.5072886	4.513261	0.6028706	1.441861	1.18967	1.85164	0.3024801	15.4909	2.057184	1.351642	1.10538	3.134485	0.8497536	1.7693	4.75192	1.589325	3.566478
TCGA-R5-A7ZE	1.51780821917808	1	0.4114642	0	0.7370419	0.7296095	0.2950282	1.021579	0.7915055	0.311596	0.4461195	1.176597	0.09211335	1.001978	0.2337862	0.1211819	0.6690774	1.950855	0.3973355	0.9161681	0.6287905	0.3031359	0.6096574	1.236339	0.6459113	0.4654171	0.6501653	0.2229473	0.3462964	0.2026099	0.1609995	0.8037292	0.7421072	2.572224	0.1848024	0.5153792
TCGA-D7-6522	1.55068493150685	0	2.070256	0	0.6089283	0.2451529	0.5859753	1.260406	0.685772	2.111271	0.1258452	1.306351	1.058511	1.791087	0	1.083094	0.8028291	2.010722	0.5707424	0.673026	2.7197	0.3628599	0.5838178	1.114944	0.6414439	0.02129251	7.882769	0.7650343	0.2380855	0.03233709	0.935687	2.156001	0.2363708	1.611005	0.2654547	0.04591028
TCGA-CG-4436	0.665753424657534	0	0.172558615	0	0.556487349	0.85023317	0.662694995	0.309394868	0.789163966	0.093987875	0.71909881	0.049246242	0.133010878	0.34724358	0	0	0.892420312	3.054597984	0.35062442	0.277877564	1.204340584	0.182385698	0.342354459	0.907196415	0.414529047	0.140103337	1.186467204	0.183323507	0.435940157	0.432755306	0.125593636	0.276835109	0.556331321	1.252759019	0.86727249	0.005769017
TCGA-BR-8676	0.627397260273973	0	0.438809	0	1.899095	0.08272405	0.1412362	2.324366	1.278822	0.528053	2.391451	1.542846	0.1240216	0.3777386	0	0.2610554	0.2952175	0.9620452	0.1426596	0.3514719	0.374967	0.3537239	2.188918	0.3725001	0.3092112	3.563064	1.985219	0.3001768	0.4016961	0	0.8491408	3.494627	1.199877	0.3479662	0.4478732	0.02581983
TCGA-BR-6457	0.975342465753425	0	2.728006	12.27176	0.6620323	0.310432	0.30917	1.879041	0.3808678	7.559682	0.2236562	1.72313	3.366438	0.452253	0	2.449105	1.683481	2.406794	1.070695	0.9300222	6.569439	0.212723	0	0.7571696	0.7735683	1.546244	13.49795	2.165286	0.2512355	0.6227473	7.304273	1.609446	0.2711153	0.9567546	0.4668606	0.06459468
TCGA-D7-A747	0.698630136986301	1	5.162056	14.15956	2.325324	0.4290777	1.098857	0.8593213	0.6948925	11.88883	1.495449	0.6859304	8.465595	0.873277	0.099515	6.048119	1.477206	3.256624	0.2219864	0.3926534	13.81851	0.6774332	1.248896	0.8694468	2.886901	6.450597	34.50457	17.19937	0.3571782	0.07074728	21.41392	1.895004	0.6115665	0.8036693	0.4129873	0.01339237
TCGA-BR-A44U	1.15616438356164	1	0.9865032	0	0.9785418	0.2644195	0.451448	0.8694229	0.2919738	1.306431	1.607392	0.1761272	0.1585693	0.5692054	0	0.463577	0.2867909	3.048111	0.7029967	0.2880631	0.3046305	0.1884408	0.4664445	0.565564	0	0.6211229	4.840276	0.8262245	1.589693	0.1162615	0.5479366	0.5077382	0.7278927	2.861047	1.219497	0.1306735
TCGA-BR-8367	1.14520547945205	0	1.721879	1.935367	2.016586	0.8154021	1.789907	1.236081	1.657828	4.887792	1.059546	0.5689945	1.373821	0.5673644	0.1913657	0.8985761	0.6602356	3.089626	0.2511037	0.1776626	4.345011	0.6513464	0.4109701	0.9441498	2.322181	0.846172	16.36677	1.855127	1.158214	0.4161403	2.349295	1.036367	0.8252572	1.429881	0.9810306	0.1939073
TCGA-CG-4466	1.58082191780822	0	0.231136	0.1702095	2.180279	1.386434	0.5495012	0.6882384	1.74961	0.345537	1.264209	0.06596354	0.02969387	0.2713201	0.3301654	0.1041719	0.2702563	2.394298	0.128086	0.2265607	1.506561	0.5130279	1.310204	0.9698955	1.388116	0.04300617	1.59652	0.5390235	1.270898	2.392118	0.2756077	1.987164	1.407342	0.2790159	0.9531732	0.0618191
TCGA-CD-8524	1.06301369863014	0	1.635543	0	3.726449	1.128043	1.150206	1.559488	2.491184	2.466322	1.109022	0.6678915	0.4227964	1.598422	0.03633672	0.1648059	1.10508	3.874222	6.052159	5.898763	0.2254748	1.144025	0.8291265	0.6349363	0.7027451	0.06803819	9.581833	1.758592	0.5651505	0.1394956	1.544781	0.9927807	1.291235	0.708757	1.206379	16.42084
TCGA-BR-8382	1.32054794520548	0	0.7342182	0.1607431	1.689452	0.7481861	0.9580432	1.244012	1.03269	1.290101	0.6695937	0.9967185	0.8132299	1.305554	0	0.1967566	0.4319204	5.151957	0.6048117	1.161499	1.128679	0.2614736	0.1237335	0.9264819	0.6991545	0.03322991	5.906987	0.3732997	0.519012	0.2621455	1.149286	0.8260833	0.925253	0.4379264	1.462762	3.225548
TCGA-IN-AB1V	1.31232876712329	0	1.812587	1.073579	3.097457	0.4041708	1.223266	1.367371	2.163821	1.470848	3.122042	0.3915842	0.2533937	0.2396811	0	0.07730042	0.462791	2.698756	0.06336384	0.1921355	1.111693	0.7372103	1.944464	0.7941602	0.8927073	1.156106	2.520851	1.78658	0.8666004	0.3029117	1.861872	1.60862	0.8163511	0.2012106	1.834556	1.71449
TCGA-IN-8663	0.282191780821918	1	0.3006394	0.2597668	2.787097	1.133528	0.7741165	0.4574154	3.254287	2.738921	2.70522	0.9563732	0.03398818	0.4436545	0	0.1192372	0.08724991	3.191538	2.248015	1.580652	0.3168428	0.1118517	1.499684	1.863029	1.694789	0.01939194	3.143029	0.4067476	1.467799	0.3177276	0.4533969	0.3337452	2.906537	0.8666389	0.6591582	25.47336
TCGA-VQ-A8PQ	1.3041095890411	1	2.241234	0.1131152	7.839119	2.040188	1.853986	1.647548	2.737259	3.211284	2.471548	1.008252	0.6216053	0.6439634	0.05723904	0.1730725	0.5180851	2.900354	0.2837381	0.3118831	0.7569649	2.808698	2.56861	1.429883	2.582981	0.02728128	13.51673	2.360246	1.369612	0.8464024	1.279736	4.75163	1.0608	1.083817	2.316035	0.102707
TCGA-VQ-A8PU	2.24657534246575	0	0.2271106	0	2.094701	1.070369	0.6852974	0.0479921	1.221306	0.07527326	2.609917	0.4277773	0.04814161	0.1536094	0.03103104	0	0.1797567	3.636107	0.6460572	1.066962	1.585903	0.2552472	0.7080621	0.6988698	0.9002013	0.05282149	0.9218888	0.2718798	0.7796338	0.4235637	0.4062118	1.890897	1.669189	0.1571574	0.9336463	0
TCGA-BR-8690	0.89041095890411	0	0.7500914	0	2.328271	1.515073	1.077796	1.566193	2.788256	3.162257	1.978455	0.5045876	0.6057147	1.976629	0.1830143	0.3984312	1.696265	2.627492	0.2177317	0.9490644	1.681092	1.578067	5.011196	0.2558348	0	0.199379	10.48384	1.313333	0.5254984	0.2706261	1.122579	1.76979	0.6774718	0.2605285	0.2278528	2.265906
TCGA-CG-4440	0.334246575342466	1	0.2715675	0	3.379409	0.9751572	0.3121692	0.4736667	1.106685	0.2989276	2.382149	0.1623856	0.1218314	1.065494	0.01177948	0.04274084	0.8614819	1.293233	1.62913	1.553691	0.3706471	0.9488795	1.021374	0.5763265	1.670627	0.006416385	2.985059	0.3145339	0.9019472	0.3014739	0.3289584	0.22626	1.328577	3.859997	0.2444242	1.559876
TCGA-VQ-A8E2	2.93698630136986	0	1.999596	0.3586188	2.251037	2.190835	2.998297	0.556119	2.073544	2.026043	4.537975	0.3242874	0.3232411	0.2359196	0.1512248	0.3292238	2.065936	2.34138	0.4947574	0.3977888	4.715015	0.8635856	1.70231	2.842107	1.949772	0.2924258	7.807788	0.8875149	2.339961	0.2866903	2.096499	2.557492	4.622684	5.986295	2.238379	0.1790914
TCGA-D7-6818	0.879452054794521	0	1.10561	0.1517955	0.6481355	0.3974282	0.4523573	2.263733	0.5526168	1.586164	0.4056401	0.1764819	0.6090735	2.223796	0	0.7432172	1.446113	2.432589	0.742489	0.8226336	1.899018	0.40669	0.350538	0.8152571	0.4126479	2.044943	6.364845	0.7210643	0.2144282	0.03640491	0.8682496	0.8988109	0.5497958	0.7815386	0.2390779	0.05513123
TCGA-RD-A8N9	2.96712328767123	0	1.766427	0.5008095	3.80674	0.915766	1.101559	0.6407873	1.34826	6.766593	2.924025	0.5545296	0.5741368	0.9177831	0	0.6567994	1.153446	3.745323	0.9152532	1.074742	5.266497	0.7461869	2.202874	0.6560312	1.166935	0.08052393	25.40244	2.537561	0.8373896	0.5078873	1.561668	1.83039	0.8829603	1.522973	1.802914	0.7470527
TCGA-BR-6801	1.75890410958904	0	0.8491492	2.780665	0.7851155	0.2128739	0.9812967	0.4517785	0.908886	2.026744	0.5176196	0.05671726	0.9319035	0.4499134	0.01234284	0.8509139	0.4558101	4.117367	0.9728312	0.9044429	2.453266	0.1050275	0.619602	0.7476728	0.5569855	0.359694	6.932606	1.385252	0.2658047	0.2176145	3.034512	0.7275934	0.2855625	0.2365265	1.408626	0.5647586
TCGA-CG-4460	1.83287671232877	1	6.308670607	0.14039299	2.93576426	0.530940761	1.220267229	0.195329377	0.751625949	0.673854789	2.206879278	1.19698383	0.19593788	0.463568042	0.071042236	0.171847157	2.632100633	1.799887233	0.334553508	0.320353444	2.036369842	0.456741995	1.350860383	0.717235765	1.526603384	0.106417656	1.864032354	0.76569975	0.764952074	0.101010802	0.764648864	1.427317059	1.246415812	3.785951217	0.712494423	0.280444529
TCGA-B7-A5TJ	0.917808219178082	0	0.5013775	0.3930369	1.69253	3.27769	0.1301408	0.4272141	1.68337	0.797892	1.333475	0.9646858	0.4685425	0.1740319	0.04419692	0.2806384	0.160015	6.065308	0.1971787	0.3238606	1.287025	0.5641196	0.5546638	0.8495114	0.7122999	0.2964167	4.820051	0.410283	0.2643852	0.9363312	0.710802	0.204915	1.142363	0.229886	0.9629405	0.1843838
TCGA-CD-8527	0.597260273972603	1	0.5787837	0	1.205538	0.4504624	0.8545356	0.5460768	1.068496	1.43772	0.9533469	0.7334518	0.7503808	0.8031795	0	0.2632483	2.32204	5.177413	0.4747314	0.5398155	0.6380721	0.5268115	0.2648767	0.6197882	0.09354261	0.1402947	5.35722	0.5932888	0.4166439	0.3301033	1.013056	0.6631495	0.6021806	3.733991	1.686106	9.779393
TCGA-HU-A4GC	0.271232876712329	0	0.6315641	0.175404	1.203424	0.816426	1.481017	0.1779461	2.253757	0.6679993	0.7306655	0.3625421	0.1224003	0.221905	0.01972415	0.1073511	0.2927864	4.72652	1.510609	1.456439	1.385817	1.90774	1.665233	1.891765	0.1271537	0.4472155	4.302172	0.3826596	0.4011643	0.4767584	0.3541014	1.515444	0.9953822	2.359644	0.5115951	5.229178
TCGA-BR-4279	0.797260273972603	1	3.149481	0.06669856	0.1168366	0.03880644	0.3644019	2.134354	0	11.33184	0.2254177	0.05169715	1.221768	3.346545	0	0.5306727	1.37674	0.9976154	1.907295	1.192194	4.599776	1.21898	0	0.9086606	2.393377	0.6296694	23.17917	1.619373	0.02691978	0.01919547	4.089977	0.6706449	0.1366507	1.216551	0.4435454	0.03028066
TCGA-IN-A6RJ	1.03835616438356	0	0.5500651	0.1510432	1.752868	0.5272779	0.7501922	0.4465624	2.328895	1.316837	0.8191309	0.7024291	0.05270042	0.5388622	0	0.09244172	0.3689604	1.129582	0.4167641	0.2297702	0.3037312	0.2890531	1.627737	0.6529304	0.4927233	0.2012257	0.5434088	0.3932911	0.1828847	0.4346938	0.4827936	1.046228	0.4457615	0.3836017	0.475786	5.485799
TCGA-VQ-AA6J	1.75890410958904	0	0.6163498	0.1325498	1.973605	1.028265	0	0.1921011	0.9651044	0.763451	2.892717	1.232851	0.2929034	0.6271598	0.007452599	0.2433701	0.7824822	3.131181	0.6206437	0.764543	0.9219769	0.4904135	1.632503	1.753688	1.056967	0.05683294	5.892814	0.3513562	1.301774	2.386312	0.3697922	2.033708	2.349256	3.658094	1.360844	0.05215309
TCGA-CD-5800	1.0958904109589	0	0.3926969	0.4893878	2.268182	0.9016599	0.5671545	0.3120734	1.711766	0.4030441	1.0193	1.074734	0.4268803	0.2228862	0.9217786	0.149758	1.663669	3.42753	0.8797654	0.5583507	1.309451	0.7180196	0.439496	1.57062	0.2660749	0.08243447	2.571142	0.2984809	0.8229945	1.150218	0.2881562	2.6335	1.531824	3.442428	0.228381	0.2443963
TCGA-CG-4465	0.750684931506849	1	0.536259688	0	1.327527173	0.327287259	0.745044166	1.217445359	0.615706114	0.802620995	0.943199773	0.38756046	0.218078218	3.121792284	0	0.038253065	0.236651729	3.294263912	0.75255301	1.2835884	0.319366645	0.364817565	0.433008916	0.884249787	0.679641827	0.008614	4.781091822	0.628994311	0.454074215	0.005995984	0.533632405	0.60750827	0.974128617	2.984259485	0.525023311	0.022700643
TCGA-CG-5720	0.0821917808219178	1	0.4703793	0	0.6334607	0.3284284	0.5607314	0.374279	0.6648634	0.6107271	0.3216582	0.8203608	0.1969547	0.3909895	0	0.1295542	0.2585434	3.718969	0.424787	0.2280946	1.521247	0.1485363	0.3802039	1.321756	0.5370841	0.03241513	3.620484	0.3724226	0.3702217	0.07445901	0.6380413	0.4966354	0.6522571	0.746132	0.4692293	0.1281363
TCGA-BR-4187	0.386301369863014	1	3.684259	3.68207	0.6365054	0.7516825	0.3850081	6.336194	0.3596722	10.17995	0.4315581	1.101514	2.670844	3.123456	0.043584	2.372113	1.120351	1.909381	0.4212958	0.39307	9.005616	0.6304693	0.84532	0.5246392	3.160898	1.341343	38.23592	4.518715	0.3650062	0.01859086	9.943634	0.9381973	0.3387441	1.551091	0.3843564	0.05865379
TCGA-BR-6705	1.15342465753425	0	2.727975	2.418666	2.407275	0.8315414	1.310497	3.42246	1.553866	3.664378	0.2246621	4.090201	1.994663	0.4256006	0	2.085844	1.154783	2.035888	3.061067	2.61316	2.761638	0.5575396	0.7616418	0.7488735	1.912732	0.5580843	12.90179	2.669216	0.8874385	0.05273323	3.939487	1.830093	0.6864507	2.086468	0.5387029	0.479152
TCGA-HU-8608	1.75616438356164	0	0.2950368	0	4.138892	1.811869	0.9352247	0.1448442	2.109242	0.1299263	0.9961216	0.6736008	0.0884407	1.121451	0.01221578	0.04432391	0.256518	3.636534	0.2543289	0.1927977	2.170169	0.8592894	2.954623	1.299702	1.102504	0.00166351	3.256918	0.2548312	1.69533	0.1250561	0.3776937	1.828577	2.469417	0.4514625	1.292735	0.1315164
TCGA-F1-A72C	0.947945205479452	0	1.149761	0.1950487	2.519808	0.3404486	0.242189	0.5257834	0.8353901	1.141845	1.816622	0.4535388	0.2381903	0.9623547	0.01644989	0.3581222	2.132135	4.341306	1.100835	1.075583	1.170235	0.6625489	0.3002811	1.711866	0.4241835	0.1097649	6.482627	1.544212	0.66914	0.7765193	0.5209111	1.035071	1.360583	0.436819	1.501875	5.003113
TCGA-CD-A48A	1.03561643835616	0	0.6208061	1.083128	4.285924	1.440419	0.9990711	0.2489175	2.617731	3.840027	2.286349	0.2398622	0.7963181	0.9748515	0.3914919	0.5208482	0.3968712	4.546036	0.4075374	0.5148994	1.780187	0.6736582	2.97767	0.8614348	1.093643	0.6681804	6.57415	1.753149	1.155336	0.5195302	1.399158	1.037209	1.249182	0.9645663	1.056049	0.02809897
TCGA-BR-8368	0.358904109589041	0	0.251553912	0.057399972	1.281988807	0.935097718	1.368435685	0.648869244	0.614607726	0.160787668	0.694761199	0.13346983	0.150205533	0.331134231	0.116183075	0.105390112	0.182277772	4.129147715	0.143982011	0.130977185	0.671735944	0.346018111	0.927867581	1.345911847	0.312077515	0.019776856	2.251922708	0.129262644	0.34750253	1.773081434	0.171402393	1.545476341	1.643599185	0.320710952	0.462069771	0.005211834
TCGA-BR-8361	1.62465753424658	0	0.3847929	0.1198844	1.90315	1.360143	1.309956	0.5368737	1.232311	0.3584572	1.262614	0.5575247	0.09411486	0.3822001	0	0.03668594	0.1464237	5.37936	0.2105025	0.2165654	1.126331	0.4760553	0.599834	2.214286	0.3258994	0.08123423	2.069255	0.2868488	0.870944	0.1380083	0.6277387	1.8751	1.628674	0.1494663	2.412674	6.438672
TCGA-D7-6527	0.854794520547945	1	0.638737645	0.204239214	0.253419005	1.307130966	0.405761276	0.40255845	0.524851822	0.724245203	0.165875684	0.949818349	0.427566204	0.180869246	0.011483329	0.333330301	0.540480361	1.769856714	1.963867913	1.566411897	2.049024775	0.123770766	0.471645194	0.766952088	0.296113811	0.009382605	2.752556223	0.239551701	0.32972673	0.313487512	0.243379311	0.441143119	0.207560176	5.551691407	0.476558165	0.259624716
TCGA-D7-A6EX	0.942465753424658	0	0.7886028	2.635064	2.325419	0.2322922	0.872512	0.3957804	0.4787972	1.905011	2.290727	0.8045829	1.086563	0.1454679	0	0.7330531	1.326371	6.284445	0.1001484	0.1822054	1.39512	0.3438242	0.8605187	0.6589762	0.7814489	0.524563	9.863223	2.062314	0.1289117	0.360028	4.302028	1.650375	0.95431	12.98993	2.179917	0
TCGA-BR-4257	0.805479452054795	1	0.550035723	0	0.502582332	0.510606755	0.335295243	0.622248617	0.346963261	0.652296943	0.413860212	0.313947726	0.376867675	2.244444312	0.045547637	0.454480792	0.214376882	1.442462523	0.338674478	0.821558734	2.43907428	0.439249658	0.415720012	0.45984468	1.32132368	0.004651912	4.198255455	0.489333016	0.054493029	0.161903806	0.706971845	0.369560577	0.712951447	0.177683669	0.35441755	0.073555649
TCGA-CG-4475	1.91506849315068	0	1.806784	2.056264	2.171781	0.5629984	0.3604563	4.154599	0.7252775	3.923096	1.245387	0.4687595	0.886262	1.395572	0	0.4441688	0.5318401	2.584512	1.046756	0.8970098	3.263676	0.4398049	0.418984	0.6575516	1.446783	0.3139515	13.4539	2.238706	0.4881855	1.473651	1.97128	0.8310719	0.8407964	1.005354	1.756896	0.07687883
TCGA-CD-5801	1.0986301369863	1	0.5369649	0	1.929255	0.5840097	0.8309081	0.009698228	1.38527	0.6423805	0.6399061	0.08644511	0.2529395	0.4571543	0	0.06825857	0.2588168	1.509285	3.105344	2.863036	0.8566526	0.3414969	3.434039	0.8911934	0.2425499	0.6148311	4.461526	0.274707	0.04501376	0.1711872	0.2814416	2.404812	0.3998745	0.1802499	0.6636013	0.05063364
TCGA-RD-A7C1	1.38904109589041	1	1.00118881	1.11096936	2.18935897	0.3878293	0.3310738	1.37180564	2.09363556	0.92311766	1.27484708	0.51665841	0.46515353	1.33241028	0.22487091	0.40796252	1.51973824	2.92773101	0.55735081	1.26752361	0.90826446	0.51025812	1.19725083	1.57172928	0.96643548	0.38277861	4.03500672	1.03201828	0.08967825	0.72472314	0.51397456	1.34047734	1.21935661	0.82080276	1.16651783	0.38332271
TCGA-HU-8604	1.9013698630137	0	0.7817962	0.09523155	3.982783	1.218964	0.7094856	0.09109105	1.14205	1.03707	1.302367	0.3690635	0.2824313	0.983102	0	0.6411217	0.5466727	2.509632	0.7166361	0.7424504	0.5431072	0.7289831	2.785605	1.135205	1.035528	0.1334335	7.039924	0.355196	1.19151	0.03654281	0.5727482	1.861884	0.931411	0.3605882	0.4666346	0.008646886
TCGA-BR-6456	0.843835616438356	0	1.734142	1.740908	0.920128	0.5937642	0.3577919	0.3601879	0.2314018	4.05092	0.283095	0.5583535	0.4817466	1.198429	0	0.8082904	0.8725161	3.249517	0.7679705	0.7305678	5.10373	0.4825071	0.138629	0.9043313	0.7833212	0.3267988	10.13025	0.8111299	0.4361194	0.1842846	2.903505	1.012718	0.566637	0.4047132	0.7563945	0.05450755
TCGA-VQ-A8PF	0.208219178082192	1	0.6266154	0.1812809	4.101709	1.335985	0.7203001	0.7303781	1.37168	0.4811742	1.500794	3.091184	0.189752	1.440254	0.631935	0.03698262	0.2656941	2.539277	1.258072	0.7009117	2.70912	0.9945023	2.465254	1.226915	1.051312	0.0194318	8.312901	0.5400648	1.365758	0.3767951	0.9022065	1.167913	2.082519	0.6110709	1.057472	0.3072541
TCGA-BR-7715	1.28493150684932	0	1.049683	1.531328	1.094155	0.8909545	0.5203906	0.5606693	0.5523075	2.701564	0.6207888	0.4372833	0.5764764	0.4098909	0	0.09865329	2.332984	3.358133	0.5256353	0.2452095	2.696741	1.241616	0.620397	1.509742	0.6134702	0.6609022	7.566613	1.145717	0.3252892	0.2396831	1.36605	1.305618	1.232532	1.08299	1.156556	0.02927208
TCGA-CD-8531	1.04931506849315	0	0.3734284	0.1390776	2.207839	1.173309	0.967067	1.263792	2.620934	0.3282988	0.2295512	0.4311885	0.3396785	0.5753503	0	0.1276778	0.9852211	7.379734	0.2965327	0.5024737	0.3025935	2.242351	1.284675	1.566778	1.134225	0.04951572	1.941874	0.3278787	0.2525949	0.02001287	0.2310474	4.96434	1.640097	0.8509218	0.1947086	0
TCGA-IN-7806	1.76712328767123	0	0.8884509	1.923296	3.423397	1.58827	0.8628075	1.877439	2.577522	1.220437	2.530783	0.3366143	0.7468209	0.2401781	0.03139465	0.3037675	0.5986323	5.744538	0.2178758	0.1887588	1.779353	0.2790158	1.098417	1.235321	0.6071664	0.1724345	4.267527	2.331509	1.852982	1.48794	2.564985	0.5753023	1.069843	0.444051	2.497182	0.3661648
TCGA-IN-A7NU	0.975342465753425	0	0.8289704	0	1.848438	1.004638	0.9529089	0.5171824	2.136484	1.739096	1.236508	1.487065	0.7028817	0.4514612	0	0.2348426	0.5389599	4.167802	1.925025	3.028034	1.47365	0.6058156	0.8861071	0.8293651	1.460356	0.1057659	5.752072	0.7831037	1.393822	4.141175	0.6455305	1.243202	0.5662151	0.3189328	1.074405	10.38257
TCGA-RD-A8N6	0.745205479452055	1	3.625122	7.626669	2.85064	1.526217	1.54414	0.549137	1.539619	5.663139	3.325497	0.6400801	1.093221	0.276551	0	0.8324539	1.702809	2.992807	0.0974814	0.1662687	6.584865	1.16669	1.159183	1.539935	1.584664	2.557432	9.945107	5.879969	0.5881817	0.666396	6.129194	1.845218	1.130316	12.12629	0.7480936	1.579055
TCGA-D7-A4YX	1.26301369863014	0	0.2422898	0	1.854066	0.5872672	0.6127314	0.04876162	1.921376	0.3600453	0.7272154	0.1738546	0.01956541	0.6257086	0	0.06863931	0.07533857	1.977009	0.4219819	0.9703314	0.432564	0.2843796	1.208618	1.079805	0.3658542	0.01030434	3.583366	0.07103295	0.6337078	0.1882804	0.2051833	0.5513055	1.581066	0.1657191	0.2943983	0.6822753
TCGA-BR-A4CS	0.123287671232877	1	0.715754	0.1195449	2.02864	1.460621	1.632808	3.12376	1.254421	0.8973677	2.2409	1.019234	0.8550625	0.3448207	12.02794	0.2194922	1.365184	2.660776	0.2698796	0.4319041	0.7487609	6.611583	1.012229	0.6498767	0.4549669	0.45582	6.154344	0.2397658	0.3618656	1.955314	0.2136814	0.6811375	0.7333058	0.6844936	0.3974867	0.07055425
TCGA-BR-4191	1.52876712328767	1	0.86500685	0.2444282	1.76619084	1.04289364	0.36420343	0.75808165	0.69792117	1.2744931	1.50487722	0.44205699	0.27006397	2.12130433	0.85206295	0.2991908	0.49756376	1.50879684	0.8583727	0.57323738	3.19889782	0.81858909	2.25781097	1.3447839	1.50612067	0.33499429	4.47367472	1.12955571	1.01940504	0.47678328	0.77786237	1.52012801	0.96777668	6.1512666	0.6273657	0.50305773
TCGA-B7-A5TI	1.63013698630137	0	0.9186862	0.06279973	3.011441	0.4019183	0.280719	0.3167291	0.5917344	0.5850602	1.668313	1.508932	0.1424243	0.6721338	0	0.3843481	0.3374886	2.840265	0.6931178	0.788142	0.7970344	0.3244876	0.2900441	1.283318	0.4780096	0.4226489	6.896395	0.4463654	0.633655	1.59046	0.6840761	0.6595068	1.170219	0.5103724	1.098995	0.1482552
TCGA-CG-5722	0.0821917808219178	0	1.035379	0.1173012	1.874984	0.4777357	1.223469	0.0306003	0.9545579	0.8454518	0.1843892	0.4545928	0.5525214	0.4540998	0	0.3589544	0.4441327	1.253202	0.08827143	0.2676617	1.871571	0.3928412	1.534993	0.5224361	0	0.01347183	3.456504	0.5530807	0.09468635	0.1237816	0.4588092	2.00506	0.3547645	0.655397	0.205277	0.4792849
TCGA-CG-5726	2.41369863013699	1	0.1172284	0	0.4331844	0.4604132	0.4323392	0.0275247	0.7795332	0.07720993	0.3856162	0.1226706	0.1518575	0.09610793	0	0	0.08698646	2.451755	0.1389489	0	1.275639	0.01514388	0.1218275	1.233557	0.1720962	0.03271804	0.2033565	0.1169475	0.2555086	0.1442365	0.1597528	0.9990162	1.287367	0.2192444	0.08309019	0
TCGA-BR-8373	1.23287671232877	0	0.5976091	0.3209437	1.241526	2.303014	2.869279	0.6744469	1.260047	1.220581	1.34954	0.7048175	0.6345554	0.3085816	0	0.458324	1.541836	2.133502	0.2817692	0.1118853	2.606217	0.3070969	0.6176236	0.9739672	1.91943	0.1388386	9.823782	1.848292	1.165806	0.3951204	1.516297	0.3167285	0.9406521	2.996092	1.460294	1.568769
TCGA-CG-4437	0.671232876712329	0	0.6582877	0.352557	2.277318	0.6666532	0.3064353	0.7281068	0.8304975	0.6907481	0.3948638	1.093049	0.338279	0.9567185	0	0.2697157	0.3767784	1.569411	0.7738093	0.8547561	1.048902	0.2867443	0.5427681	1.004478	0.09584073	0.03644149	2.332943	0.905594	0.1067199	0.1606512	0.5894043	0.896075	0.5417339	0.313384	0.6169747	0.3201166
TCGA-CG-4469	0.589041095890411	1	0.2981736	0.07319209	2.516148	0.4258449	0.2908209	0.3054974	1.222574	0.1773805	3.0489	0.1701906	0.178762	1.544499	0.02469131	0	0.3218217	2.528327	0.2019544	0.347942	0.376398	0.3081509	0.4507224	1.361458	2.148863	0.003362393	2.840133	0.4120648	0.7975959	1.256835	0.2124027	1.381925	2.231466	0.6827037	2.228699	0.05981161
TCGA-VQ-A8PE	1.84931506849315	1	0.3133514	0.261679	3.437894	1.613846	0.7018335	0.1183244	2.801916	0.7478349	1.661818	0.1622591	0.3012977	0.2900017	0.008827725	0.2242146	4.097373	3.336178	0.3544534	0.2388432	1.385393	1.091697	2.215729	0.9118059	1.024359	0.006010674	2.645009	0.4198702	1.098392	0.3062597	0.8056136	1.882731	1.395196	2.880659	0.5678434	0.7935863
TCGA-BR-8364	1.84931506849315	0	3.281014	3.688538	1.825525	0.5585631	1.907289	1.28297	1.233538	7.53967	0.6989517	0.626616	3.411342	1.004874	0	2.133769	1.981003	3.886713	0.5703487	0.9415863	7.292319	0.8992716	0.3111547	1.098731	3.076806	2.197032	20.95716	4.146114	0.5914042	0.3877774	5.491244	1.405608	0.3376743	1.070929	0.7427603	1.770914
TCGA-F1-6874	1.20547945205479	0	0.5245153	0	2.648522	0.9353641	1.216734	0.4260458	1.147595	0.363833	1.046951	1.602094	0.2537527	0.8309769	0.142042	0.1405602	0.3179082	2.753549	0.537686	0.4512722	0.429024	0.5567168	1.296438	1.012855	2.247598	0.03868576	3.298515	0.3070862	1.513998	0.8959733	0.2994359	1.684899	1.292101	0.8342628	0.2679428	0
TCGA-CG-4301	0.252054794520548	0	1.418119	0.4849561	1.499903	0.2468867	1.023677	0.3742596	0.3894485	1.623652	1.181591	0.2349268	0.4124393	1.964803	0	0.07420093	0.3924072	3.216593	1.642225	2.835635	2.302096	0.7192514	0.6066117	0.7861393	1.252411	0.2575956	6.537542	1.480312	0.9052514	0.7443609	0.8974328	0.8668741	0.6106307	0.87614	0.5728544	1.100833
TCGA-HU-A4HD	2.78356164383562	0	2.582092	0	2.184576	1.302636	1.736291	0.2527522	2.641235	0.4413472	0.6977063	0.3044467	0.4454074	0.2265966	0.5366561	0.2163568	0.335821	2.503868	0.3251409	0.1792566	1.753228	0.2142311	1.088475	1.65165	1.494892	0.1344317	3.775116	0.2377228	0.4280356	0.4446356	0.4972496	1.522734	1.132387	1.579778	0.8935986	1.736876
TCGA-BR-8369	1.16986301369863	0	1.853461	2.694795	2.599085	2.650465	2.995544	1.807689	4.369381	4.52351	0.7816481	0.5967712	2.205087	0.3019583	0.1948045	1.963421	0.8463478	3.884389	0.6437734	0.6832304	4.041994	0.9331826	0.8890045	1.218699	1.604668	0.9461626	13.47088	3.955414	1.735027	1.551094	5.72353	0.8960249	1.848172	0.6518023	1.459681	0.9321274
TCGA-BR-4267	0.515068493150685	1	0.4239037	0.04346594	1.35148	0.3287605	0.7771825	0.09449116	0.4467933	0.3447471	0.4338663	0.4042783	0.06824558	0.9535109	0.08064764	0.1330105	0.2282791	1.222851	0.5015375	0.9587597	1.291018	0.2287485	0.2342082	0.4156462	0.661695	0.01996794	1.645688	0.2783568	0.6490913	0.4002961	0.3162583	0.9177924	0.4282985	0.1545455	0.5780969	0.165759
TCGA-BR-8284	0.671232876712329	1	1.219046	0.7095676	1.760856	0.7912754	1.439064	0.4164853	1.240952	1.868518	0.9109022	1.787423	1.031562	1.526055	0.1595815	0.5790278	0.4188796	4.464222	0.2818141	0.4947297	2.70948	0.6280325	1.547556	1.31678	1.736029	0.9765529	12.56654	0.8364115	0.3102494	0.2892969	1.932326	1.59868	1.625371	0.808204	0.6829588	0.0859036
TCGA-VQ-A8PD	1.35890410958904	1	1.132065	1.206609	4.636777	1.860372	1.198583	0.2780448	1.731242	1.691864	2.783415	2.852442	0.8735702	0.5083216	0	0.7384714	0.5673828	2.578193	1.800861	2.042018	5.699956	1.079506	3.111477	0.8456145	0.8528269	0.04434463	10.70786	1.969999	0.9739839	0.5498212	2.504383	1.617639	1.709854	0.9304648	1.288056	0.9038566
TCGA-VQ-A8PB	2.85753424657534	1	0.4177095	0	1.844462	0.4680729	0.8931664	1.271563	0.6688636	0.516842	2.134973	0.5868775	0.321977	0.4633891	0	0.08688914	0.1213795	4.128961	0.451084	0.4499353	0.3634894	0.2626346	0.5464162	1.376202	2.21272	0.006522031	3.778066	0.3996409	0.3055993	0.08625654	0.6249623	0.5604241	1.898713	0.3081152	0.3809546	0.1675795
TCGA-RD-A8N0	3.38630136986301	0	2.689233	1.504815	4.032453	1.209063	1.494805	0.5732629	2.455275	2.562083	2.044436	0.2777052	0.4875413	0.4460222	0.1450424	0.7016988	1.129022	2.756036	0.1977211	0.1771372	4.35123	1.378182	2.040895	1.163958	0.8571115	0.5267058	8.05944	2.339878	1.301462	0.4124546	0.8107052	2.890045	0.7253173	0.7411883	1.655296	0.136635
TCGA-HU-A4GJ	1.78082191780822	0	1.35912	0.0629113	6.722346	2.049764	1.156117	0.1805281	2.64059	0.9029101	3.490893	0.5363787	0.3621809	0.6351248	0.01061154	0.423534	0.5378676	2.800503	0.0789033	0.1674786	2.455494	2.732946	2.760314	1.845987	1.29976	0.1387248	5.863188	1.009427	0.8125192	0.138809	0.5873926	5.27137	1.635694	0.569379	2.047763	0.07997155
TCGA-HU-A4H3	2.41643835616438	0	0.2888299	0.2103057	2.693887	0.795338	1.201214	0.3977521	2.139247	0.6668792	2.074426	0.1222538	0.2293053	0.4350071	0.05320988	0.3861351	0.2119111	4.006842	0.2769536	0.4798827	0.2426485	0.3521565	0.9308377	0.7438181	0.5145344	0.02053025	1.450185	0.4773008	0.3819607	0.2269681	0.3272651	1.491964	1.97354	0.09468309	0.9384893	0.696984
TCGA-BR-8381	0.613698630136986	0	1.006531	0.2159827	2.033573	1.633615	1.501822	0.2253733	1.803848	1.315379	0.7978477	0.5859185	0.4898299	1.926352	0.400739	0.1982792	0.5275913	4.461124	0.1896198	0.6365806	1.028834	0.9299896	2.410694	1.273161	2.465977	0.03720785	10.56407	0.6307808	0.5666141	0.1553965	0.6585729	1.85799	1.143128	0.3341031	0.6047516	1.147238
TCGA-FP-7998	1.85753424657534	0	1.221492	1.289203	2.794659	1.312643	1.536753	0.8015478	2.043004	2.639487	0.8106145	1.898563	1.731789	1.644028	0	1.9331	0.5353636	2.134871	1.18035	0.7599511	3.710172	1.054712	1.290089	0.9710486	1.822407	0.3820017	16.41582	1.737406	0.8585393	0.2720853	4.115379	3.233488	1.190154	0.7084104	1.218297	1.849512
TCGA-HU-A4GD	1.8958904109589	0	0.5324833	0.9080742	4.821758	4.622923	1.691313	0.6810556	3.014181	0.5966214	2.016243	0.351918	0.3960448	0.9305375	1.110476	0.06947016	2.772746	3.557225	0.4270898	0.7986119	1.216111	1.976739	3.669743	1.070572	1.604558	0.1981524	0.7972995	0.6390469	1.420195	0.6860141	0.3675944	1.369584	2.131759	0.9696607	0.8342931	0.3091943
TCGA-R5-A7ZR	0.506849315068493	1	0.2093554	0	1.426707	0.5193101	0.7979644	0.1319443	0.7645675	0.08708678	1.059302	0.2075444	0.1245697	0.1287277	0.0301106	0.05462689	1.439004	2.828961	0.1343344	0.1527512	1.35055	0.4270278	0.8244718	0.4676828	0.3882221	0.3341808	0.6804651	0.2261275	0.2161453	0.137	0.2289898	0.4188152	1.341023	10.58816	0.09371925	0.1864001
TCGA-BR-7958	1.06301369863014	0	0.9183167	0.1458583	1.181695	0.5940412	1.014217	0.3551333	1.186947	2.359638	0.9171163	1.356634	0.330794	0.7528682	0	0.7141479	0.3741099	4.103512	0.5853934	0.6933843	1.692515	1.102567	0.8982067	0.8980097	0.7930162	0.04020377	11.807	0.8724922	0.8241653	0.04197722	1.386394	2.411719	1.79299	0.2963471	0.4594538	1.311129
TCGA-CG-4305	1.32876712328767	0	0.9797814	0.07858086	2.615368	0.9143954	0.546407	0.3963208	1.985707	2.478195	1.17965	0.3045348	0.2741762	1.473305	0.07952761	0.480932	0.2591369	2.294711	1.202384	0.7471185	2.390986	1.007554	2.056604	1.27641	1.19626	0.05595421	10.56127	1.3991	1.585776	0.4824562	0.3106644	1.694368	1.596533	0.4245407	1.017622	0.6706925
